# Supplementary material for: TRIM21 Promotes Tumor Growth and Gemcitabine Resistance in Pancreatic Cancer by Inhibiting EPHX1‐Mediated Arachidonic Acid Metabolism
Source: Adv Sci (Weinh). 2024 Dec 30;12(8):2413674. doi: 10.1002/advs.202413674 (PMC11848624; doi:10.1002/advs.202413674)
Supplement: Supplementary file 2 — Supporting Information [file ADVS-12-2413674-s002.xlsx]

## Sheet: Proteins
Accession	Gene names	MW [kDa]
P07437	TUBB	49.6
P10809	HSPD1	61
P14618	PKM	57.9
P11021	HSPA5	72.3
P68371	TUBB4B	49.8
P11142	HSPA8	70.9
P07900	HSP90AA1	84.6
P68363	TUBA1B	50.1
P63261	ACTG1	41.8
P23284	PPIB	23.7
P06733	ENO1	47.1
Q9BQE3	TUBA1C	49.9
P04406	GAPDH	36
P07355	ANXA2	38.6
P06748	NPM1	32.6
P13639	EEF2	95.3
P19338	NCL	76.6
Q13509	TUBB3	50.4
O43707	ACTN4	104.8
P68104	EEF1A1	50.1
P38646	HSPA9	73.6
P68133	ACTA1	42
P08238	HSP90AB1	83.2
P25705	ATP5F1A	59.7
P14625	HSP90B1	92.4
P07237	P4HB	57.1
P61978	HNRNPK	50.9
P06576	ATP5F1B	56.5
P30101	PDIA3	56.7
P02545	LMNA	74.1
P07195	LDHB	36.6
Q6S8J3	POTEE	121.3
P12956	XRCC6	69.8
P63104	YWHAZ	27.7
P35232	PHB	29.8
P29401	TKT	67.8
P60174	TPI1	26.7
P13929	ENO3	47
P31947	SFN	27.8
P36578	RPL4	47.7
P27824	CANX	67.5
P04083	ANXA1	38.7
P0DMV8	HSPA1A	70
P30041	PRDX6	25
P55072	VCP	89.3
P67809	YBX1	35.9
Q9NYF8	BCLAF1	106.1
P23528	CFL1	18.5
P27348	YWHAQ	27.7
P50990	CCT8	59.6
Q9Y2W1	THRAP3	108.6
P13667	PDIA4	72.9
P15311	EZR	69.4
P49368	CCT3	60.5
P09651	HNRNPA1	38.7
P52272	HNRNPM	77.5
P60842	EIF4A1	46.1
P62258	YWHAE	29.2
Q14697	GANAB	106.8
P26599	PTBP1	57.2
P00338	LDHA	36.7
Q00839	HNRNPU	90.5
Q02878	RPL6	32.7
P04792	HSPB1	22.8
Q16778	H2BC21	13.9
O60506	SYNCRIP	69.6
P31946	YWHAB	28.1
O94905	ERLIN2	37.8
P27797	CALR	48.1
P02768	ALB	69.3
P31943	HNRNPH1	49.2
P49411	TUFM	49.5
Q15084	PDIA6	48.1
P05141	SLC25A5	32.8
Q9NX58	LYAR	43.6
P63241	EIF5A	16.8
P50991	CCT4	57.9
P21333	FLNA	280.6
P60900	PSMA6	27.4
Q00610	CLTC	191.5
P40926	MDH2	35.5
P48643	CCT5	59.6
Q86YZ3	HRNR	282.2
Q07021	C1QBP	31.3
P42704	LRPPRC	157.8
P08195	SLC3A2	68
Q13200	PSMD2	100.1
P62937	PPIA	18
Q04917	YWHAH	28.2
Q01105	SET	33.5
P06454	PTMA	12.2
O75477	ERLIN1	39.1
P42167	TMPO	50.6
P49720	PSMB3	22.9
P40227	CCT6A	58
P22626	HNRNPA2B1	37.4
P28066	PSMA5	26.4
P05387	RPLP2	11.7
P15559	NQO1	30.8
Q13838	DDX39B	49
P62750	RPL23A	17.7
Q13263	TRIM28	88.5
P08758	ANXA5	35.9
P18669	PGAM1	28.8
P12236	SLC25A6	32.8
P05455	SSB	46.8
P78371	CCT2	57.5
Q07955	SRSF1	27.7
P09429	HMGB1	24.9
P29692	EEF1D	31.1
Q8NC51	SERBP1	44.9
O75390	CS	51.7
Q06210	GFPT1	78.8
P16403	H1-2	21.4
P62851	RPS25	13.7
P22314	UBA1	117.8
Q9Y617	PSAT1	40.4
P49419	ALDH7A1	58.5
Q99832	CCT7	59.3
P23396	RPS3	26.7
P61981	YWHAG	28.3
P62910	RPL32	15.9
P52597	HNRNPF	45.6
P14923	JUP	81.7
P16401	H1-5	22.6
P18124	RPL7	29.2
P09874	PARP1	113
P17987	TCP1	60.3
Q92841	DDX17	80.2
P30044	PRDX5	22.1
P30048	PRDX3	27.7
P32119	PRDX2	21.9
P15531	NME1	17.1
P62917	RPL8	28
Q06830	PRDX1	22.1
Q92522	H1-10	22.5
O43175	PHGDH	56.6
P45880	VDAC2	31.5
Q9Y3U8	RPL36	12.2
O60701	UGDH	55
P08865	RPSA	32.8
P83731	RPL24	17.8
P78417	GSTO1	27.5
Q96AE4	FUBP1	67.5
Q9H853	TUBA4B	27.5
P13010	XRCC5	82.7
P49721	PSMB2	22.8
Q9UJZ1	STOML2	38.5
P62979	RPS27A	18
P26641	EEF1G	50.1
P09211	GSTP1	23.3
P0DP25	CALM3	16.8
P50454	SERPINH1	46.4
P26368	U2AF2	53.5
P04843	RPN1	68.5
P38919	EIF4A3	46.8
P22695	UQCRC2	48.4
P39023	RPL3	46.1
Q14974	KPNB1	97.1
Q8NBS9	TXNDC5	47.6
Q16822	PCK2	70.7
Q9H361	PABPC3	70
P62826	RAN	24.4
O14818	PSMA7	27.9
P62906	RPL10A	24.8
P06744	GPI	63.1
P84098	RPL19	23.5
P12429	ANXA3	36.4
P30043	BLVRB	22.1
O43143	DHX15	90.9
Q02790	FKBP4	51.8
P05388	RPLP0	34.3
P34932	HSPA4	94.3
P07814	EPRS1	170.5
P05023	ATP1A1	112.8
Q9NTK5	OLA1	44.7
P19474	TRIM21	54.1
P35609	ACTN2	103.8
Q9H9B4	SFXN1	35.6
Q16777	H2AC20	14
P55060	CSE1L	110.3
P51148	RAB5C	23.5
P62820	RAB1A	22.7
P62241	RPS8	24.2
P46776	RPL27A	16.6
P55209	NAP1L1	45.3
P04075	ALDOA	39.4
Q15758	SLC1A5	56.6
P23246	SFPQ	76.1
Q9UQ80	PA2G4	43.8
P11387	TOP1	90.7
Q14980	NUMA1	238.1
P23526	AHCY	47.7
P50914	RPL14	23.4
P25787	PSMA2	25.9
P00505	GOT2	47.5
Q12931	TRAP1	80.1
P18206	VCL	123.7
Q9Y4L1	HYOU1	111.3
O75874	IDH1	46.6
Q01081	U2AF1	27.9
O15372	EIF3H	39.9
P27695	APEX1	35.5
P62861	FAU	6.6
Q04837	SSBP1	17.2
P10599	TXN	11.7
Q15019	SEPTIN2	41.5
Q00325	SLC25A3	40.1
P00558	PGK1	44.6
P62081	RPS7	22.1
P36957	DLST	48.7
O14880	MGST3	16.5
Q12905	ILF2	43
O60716	CTNND1	108.1
Q15631	TSN	26.2
Q99623	PHB2	33.3
P62913	RPL11	20.2
P05198	EIF2S1	36.1
P51991	HNRNPA3	39.6
P54727	RAD23B	43.1
P47914	RPL29	17.7
Q969X5	ERGIC1	32.6
Q15233	NONO	54.2
Q86VP6	CAND1	136.3
P62263	RPS14	16.3
Q92598	HSPH1	96.8
P07737	PFN1	15
P61026	RAB10	22.5
P46783	RPS10	18.9
Q9Y383	LUC7L2	46.5
Q13148	TARDBP	44.7
P62277	RPS13	17.2
P61254	RPL26	17.2
P30040	ERP29	29
P31948	STIP1	62.6
P31942	HNRNPH3	36.9
Q99729	HNRNPAB	36.2
P14678	SNRPB	24.6
Q9P0L0	VAPA	27.9
Q16555	DPYSL2	62.3
P04844	RPN2	69.2
Q86U42	PABPN1	32.7
Q9BQG0	MYBBP1A	148.8
P12268	IMPDH2	55.8
P40925	MDH1	36.4
P61224	RAP1B	20.8
P49321	NASP	85.2
P15880	RPS2	31.3
A0A087WW87	IGKV2-40	13.3
P26373	RPL13	24.2
Q13765	NACA	23.4
Q9Y262	EIF3L	66.7
Q15293	RCN1	38.9
P14314	PRKCSH	59.4
P21912	SDHB	31.6
P28070	PSMB4	29.2
P54578	USP14	56
Q99714	HSD17B10	26.9
P07910	HNRNPC	33.7
P52209	PGD	53.1
Q13620	CUL4B	103.9
O75607	NPM3	19.3
O43169	CYB5B	16.7
P53999	SUB1	14.4
P29966	MARCKS	31.5
P61604	HSPE1	10.9
P84090	ERH	12.3
P18085	ARF4	20.5
Q9BSJ8	ESYT1	122.8
P39019	RPS19	16.1
P38117	ETFB	27.8
P13804	ETFA	35.1
P42766	RPL35	14.5
P07099	EPHX1	52.9
P81605	DCD	11.3
Q99460	PSMD1	105.8
O76094	SRP72	74.6
Q5T9A4	ATAD3B	72.5
O00571	DDX3X	73.2
P41252	IARS1	144.4
P00492	HPRT1	24.6
P05161	ISG15	17.9
Q13247	SRSF6	39.6
P07954	FH	54.6
P28072	PSMB6	25.3
Q9Y224	RTRAF	28.1
Q07065	CKAP4	66
P56192	MARS1	101.1
P60866	RPS20	13.4
O95359	TACC2	309.2
P61204	ARF3	20.6
O15260	SURF4	30.4
Q15046	KARS1	68
P22234	PAICS	47
P27635	RPL10	24.6
P35268	RPL22	14.8
Q96AG4	LRRC59	34.9
Q15651	HMGN3	10.7
P20700	LMNB1	66.4
Q14498	RBM39	59.3
Q9Y285	FARSA	57.5
P43243	MATR3	94.6
Q9BRJ6	C7orf50	22.1
Q08211	DHX9	140.9
Q14103	HNRNPD	38.4
O95232	LUC7L3	51.4
P02786	TFRC	84.8
P55884	EIF3B	92.4
P30838	ALDH3A1	50.4
P07741	APRT	19.6
P21796	VDAC1	30.8
O60518	RANBP6	124.6
P68402	PAFAH1B2	25.6
P13489	RNH1	49.9
P62854	RPS26	13
P39687	ANP32A	28.6
O60841	EIF5B	138.7
P27708	CAD	242.8
P54577	YARS1	59.1
P08621	SNRNP70	51.5
Q01650	SLC7A5	55
Q5D862	FLG2	247.9
P15924	DSP	331.6
P62491	RAB11A	24.4
P02765	AHSG	39.3
P30084	ECHS1	31.4
P20962	PTMS	11.5
O00303	EIF3F	37.5
P25786	PSMA1	29.5
P67936	TPM4	28.5
P19525	EIF2AK2	62.1
P30740	SERPINB1	42.7
Q56VL3	OCIAD2	16.9
Q99798	ACO2	85.4
P62269	RPS18	17.7
Q12906	ILF3	95.3
P62701	RPS4X	29.6
P60953	CDC42	21.2
P61247	RPS3A	29.9
P62424	RPL7A	30
P35222	CTNNB1	85.4
P46781	RPS9	22.6
Q06323	PSME1	28.7
P41091	EIF2S3	51.1
P34897	SHMT2	56
Q15366	PCBP2	38.6
P17096	HMGA1	11.7
Q14152	EIF3A	166.5
P51572	BCAP31	28
Q969Q0	RPL36AL	12.5
O43852	CALU	37.1
P62847	RPS24	15.4
Q9BRT6	LLPH	15.2
P43487	RANBP1	23.3
O00410	IPO5	123.6
P22102	GART	107.7
Q13724	MOGS	91.9
Q9C0A0	CNTNAP4	145.2
Q5VTL8	PRPF38B	64.4
Q14669	TRIP12	220.3
Q9BU76	MMTAG2	29.4
Q8TEA8	DTD1	23.4
Q6PKG0	LARP1	123.4
Q92945	KHSRP	73.1
Q9Y678	COPG1	97.7
Q16576	RBBP7	47.8
Q8NE71	ABCF1	95.9
Q16401	PSMD5	56.2
P18621	RPL17	21.4
Q9C005	DPY30	11.2
P25205	MCM3	90.9
Q15102	PAFAH1B3	25.7
Q9HAV7	GRPEL1	24.3
P83881	RPL36A	12.4
P56537	EIF6	26.6
P00367	GLUD1	61.4
P26640	VARS1	140.4
Q13347	EIF3I	36.5
P35221	CTNNA1	100
Q9UHX1	PUF60	59.8
Q9UKA9	PTBP2	57.5
P62249	RPS16	16.4
P30050	RPL12	17.8
Q9Y3E0	GOLT1B	15.4
P07305	H1-0	20.9
P84243	H3-3A	15.3
P31153	MAT2A	43.6
P25788	PSMA3	28.4
Q92905	COPS5	37.6
Q12840	KIF5A	117.3
P41250	GARS1	83.1
P08579	SNRPB2	25.5
P36776	LONP1	106.4
P50995	ANXA11	54.4
Q16891	IMMT	83.6
P61353	RPL27	15.8
P49755	TMED10	25
P46777	RPL5	34.3
P55011	SLC12A2	131.4
Q86YQ8	CPNE8	63.1
Q9Y230	RUVBL2	51.1
Q6P2Q9	PRPF8	273.4
Q86UE4	MTDH	63.8
Q02978	SLC25A11	34
Q92804	TAF15	61.8
P05386	RPLP1	11.5
P00403	MT-CO2	25.5
Q13405	MRPL49	19.2
Q01518	CAP1	51.9
Q15717	ELAVL1	36.1
P50213	IDH3A	39.6
Q9BZZ5	API5	59
Q16630	CPSF6	59.2
P55084	HADHB	51.3
Q9NS69	TOMM22	15.5
P38159	RBMX	42.3
P61077	UBE2D3	16.7
P06312	IGKV4-1	13.4
P53621	COPA	138.3
P49006	MARCKSL1	19.5
P23381	WARS1	53.1
Q8WWM7	ATXN2L	113.3
Q9UBX3	SLC25A10	31.3
Q9Y3I0	RTCB	55.2
O75400	PRPF40A	108.7
P26639	TARS1	83.4
Q13601	KRR1	43.6
P14866	HNRNPL	64.1
P17931	LGALS3	26.1
Q01844	EWSR1	68.4
Q9Y266	NUDC	38.2
Q9NQC3	RTN4	129.9
P33992	MCM5	82.2
Q13045	FLII	144.7
P27816	MAP4	120.9
Q14566	MCM6	92.8
Q03113	GNA12	44.3
O00217	NDUFS8	23.7
P40429	RPL13A	23.6
Q15370	ELOB	13.1
P78330	PSPH	25
Q15181	PPA1	32.6
Q9Y4Z0	LSM4	15.3
P28288	ABCD3	75.4
Q3ZCQ8	TIMM50	39.6
Q92973	TNPO1	102.3
P30837	ALDH1B1	57.2
Q9BWW9	APOL5	47
O43290	SART1	90.2
Q9UQ35	SRRM2	299.4
Q6N069	NAA16	101.4
Q04323	UBXN1	33.3
Q9NR30	DDX21	87.3
Q9NQH7	XPNPEP3	57
Q96HU8	DIRAS2	22.5
P61106	RAB14	23.9
P05556	ITGB1	88.4
O60656	UGT1A9	59.9
P37837	TALDO1	37.5
P11413	G6PD	59.2
Q96RD9	FCRL5	106.4
P52565	ARHGDIA	23.2
P31949	S100A11	11.7
Q96PK6	RBM14	69.4
P20618	PSMB1	26.5
P09496	CLTA	27.1
P35613	BSG	42.2
P08243	ASNS	64.3
P99999	CYCS	11.7
Q09666	AHNAK	628.7
Q15185	PTGES3	18.7
Q13547	HDAC1	55.1
P62899	RPL31	14.5
O00264	PGRMC1	21.7
Q07020	RPL18	21.6
O43809	NUDT21	26.2
P84103	SRSF3	19.3
P62829	RPL23	14.9
P31150	GDI1	50.6
P34096	RNASE4	16.8
Q9BPW8	NIPSNAP1	33.3
P49327	FASN	273.3
P63244	RACK1	35.1
Q8WUM4	PDCD6IP	96
Q14137	BOP1	83.6
Q9NR31	SAR1A	22.4
Q92979	EMG1	26.7
P13995	MTHFD2	37.9
Q99497	PARK7	19.9
Q01130	SRSF2	25.5
Q14847	LASP1	29.7
Q7Z5H4	VN1R5	40.8
P23588	EIF4B	69.1
P21266	GSTM3	26.5
P05114	HMGN1	10.7
Q9NP81	SARS2	58.2
P00966	ASS1	46.5
P62995	TRA2B	33.6
P54886	ALDH18A1	87.2
Q99848	EBNA1BP2	34.8
