# Supplementary material for: TRIM21 Promotes Tumor Growth and Gemcitabine Resistance in Pancreatic Cancer by Inhibiting EPHX1‐Mediated Arachidonic Acid Metabolism
Source: Adv Sci (Weinh). 2024 Dec 30;12(8):2413674. doi: 10.1002/advs.202413674 (PMC11848624; doi:10.1002/advs.202413674)
Supplement: Supplementary file 3 — Supporting Information [file ADVS-12-2413674-s003.xlsx]

## Sheet: shee1
Index	Formula	Compounds	Class I	Class II	lipidmaps ID	KO1	KO2	KO3	KO4	KO5	KO6	WT1	WT2	WT3	WT4	WT5	WT6	VIP	Pvalue	FDR	Fold_Change	Log2FC	Type
LIPID-N-0075	C18H36O2	FFA(18:0)	FA	FFA	LMFA01010018	1064.202127703	812.5177043460001	808.535710959	824.496644283	842.0737728539999	901.4781731710001	1360.780793585	1167.540725096	985.125991962	887.3595505769999	1140.270554933	1472.22366868	1.0009995888542889	0.02086125166559488	0.04016674896968777	0.7490486890498804	-0.4168685962730223	down
LIPID-N-0086	C20H38O2	FFA(20:1)	FA	FFA	LMFA01030082	702.6789168560001	609.388278259	700.12868826	509.688834648	618.472262548	566.3737213640001	414.476351808	423.30267995199995	584.918557727	491.543411653	333.832400763	380.372185215	1.1266142384704183	0.0037670209179884507	0.010122665814667432	1.4102368031134715	0.4959374363777467	up
LIPID-N-0091	C20H36O2	FFA(20:2)	FA	FFA	LMFA01030130	555.014506792	500.73765500400003	542.0351134919999	465.715680286	499.535288981	481.417663159	410.106872195	410.575932711	236.53285536200002	399.58069459300003	301.32255941	387.24638133400003	1.2116646566130742	0.002359027785586336	0.0067953757418174904	1.4190850919192546	0.5049610996234852	up
LIPID-N-0087	C22H42O2	FFA(22:1)	FA	FFA	LMFA01030088	120.67746615600001	86.920498604	141.380825436	79.951189749	109.897763576	88.25990491299999	64.29377144	64.740409875	65.161979677	65.610827376	82.972878678	48.233942764	1.1218053975613234	0.007779423211533401	0.017710270076757403	1.6037480843418603	0.6814475420338051	up
LIPID-N-0073	C16H32O2	FFA(16:0)	FA	FFA	LMFA01010001	1003.099613193	779.450123355	736.264362493	769.5302013310001	637.502178319	868.4397060910001	1710.33916258	1372.275354615	1164.7062509139998	1048.697650682	951.034164965	1626.8930813420002	1.126509910858995	0.008000216973633904	0.018140212539018194	0.6088797648214823	-0.7157707268895082	down
LIPID-N-0093	C24H44O2	FFA(24:2)	FA	FFA	LMFA01030901	68.231141202	67.55234402399999	92.145969294	57.964612568	42.912460063000005	85.90001440700001	42.196688829	49.357645819	33.966323265	30.439121553000003	52.889144888000004	42.791870837	1.0551600253154785	0.012149075055335813	0.025700836616129392	1.6480099788399971	0.720724978188238	up
LIPID-N-0095	C20H34O2	FFA(20:3)	FA	FFA	LMFA01030157	44.910348164	38.689069759	39.794411249	33.779377669	37.155910542	32.377697738	81.77168989	74.147136096	40.277286651	78.51787538399999	37.895800145	71.606209566	1.0441253425909245	0.021145904127674975	0.0406459341608101	0.5900504311617277	-0.7610898290949026	down
LIPID-N-0099	C22H36O2	FFA(22:4)	FA	FFA	LMFA01030177	438.919729225	345.792418361	422.787388524	290.322757775	359.665408066	300.650050424	265.914044985	247.341565933	108.261241825	279.114913182	118.39404910799999	233.149818347	1.1324847308823067	0.003747916582969717	0.010113143083737765	1.7235104204587777	0.7853500213618435	up
LIPID-P-0017	C21H41NO4	Carnitine C14:0	FA	CAR	LMFA07070102	0.444011605	0.440271221	0.279148083	0.403753508	0.444348533	0.515400086	0.55929339	0.7071644770000001	0.62801782	0.6561082739999999	1.183940491	0.717207795	1.0487851415051248	0.015396325331143556	0.03117687268481119	0.567629160020324	-0.8169793900270961	down
LIPID-N-0090	C18H32O2	FFA(18:2)	FA	FFA	LMFA01030110	331.481141213	249.424039474	318.445629176	234.856619887	251.19488817299998	226.549488546	179.77287548299998	172.087756163	93.381734655	159.186925437	105.293068264	169.563504253	1.2532241062994045	4.900248728336409e-4	0.0020710736294772326	1.8332511325367116	0.8744044306395942	up
LIPID-N-0098	C20H32O2	FFA(20:4)	FA	FFA	LMFA01030173	237.28143134400003	181.87169545	275.534516025	162.90054911299998	199.814115592	162.360466791	162.294957033	132.247503933	51.821731869	139.826353424	50.463037325	96.81159533299999	1.1124205372591176	0.004325117050726219	0.011091045078160238	1.9255403689281867	0.9452633695342731	up
LIPID-N-0089	C16H28O2	FFA(16:2)	FA	FFA	LMFA01030275	15.224709865	10.203710706	13.59604743	7.595363026	19.172640139000002	8.873188301	33.520150741	23.793483971	21.908791591999996	27.104800818	19.457382661	29.673613244000002	1.225326475228277	7.306937987979507e-4	0.0027485700511075233	0.4802940495082853	-1.058010160136868	down
LIPID-N-0096	C22H38O2	FFA(22:3)	FA	FFA	LMFA01030161	259.685686664	194.626333832	222.68609246	161.90115924100002	194.58088875599998	166.608269701	444.438497721	520.136626346	265.77878324799997	461.96475996699996	358.0934764	478.90232957800004	1.2650426880791763	0.001258433799299917	0.004131736404637878	0.47447181571978353	-1.0756057031708928	down
LIPID-N-0084	C18H34O2	FFA(18:1)	FA	FFA	LMFA01030061	3106.0444875529997	2130.497003837	2759.862119529	2278.608907838	2478.646529135	2166.379484216	1335.812338657	1466.342616827	651.619796767	1468.176710955	844.285432163	1088.414385405	1.3248733141145008	8.019854048796495e-5	6.073702799621879e-4	2.176629841689523	1.122096083242901	up
LIPID-N-0102	C22H34O2	FFA(22:5)	FA	FFA	LMFA01030182	44.655754353999995	37.413605921	46.524680575	30.88114704	34.967470229	32.519291168	104.243299325	105.133998942	44.279360993000004	112.398876406	50.948258837	81.344654067	1.1141920107084315	0.012208217213013808	0.025777945639374883	0.4554282248460136	-1.1347043906250456	down
LIPID-P-0039	C23H43NO4	Carnitine C16:1	FA	CAR	LMFA07070097	0.12831528	0.155890025	0.182485155	0.12692251400000001	0.213135057	0.166136292	0.21348029	0.338642144	0.25962174600000004	0.32160061300000004	0.6181722070000001	0.500670617	1.056206705782919	0.018481488747142158	0.036276377919629336	0.43197303619665534	-1.2109868328676734	down
LIPID-N-0103	C24H38O2	FFA(24:5)	FA	FFA	LMFA01030820	200.619922639	190.847181718	257.918374836	169.896278216	223.601510306	197.286846275	544.312317434	581.003678365	417.13928722099996	602.328907059	444.94812718	552.227088174	1.3955549136613485	4.151946414138845e-5	3.9624507087860055e-4	0.3947123288243406	-1.3411265124287066	down
LIPID-P-0021	C23H45NO4	Carnitine C16:0	FA	CAR	LMFA07070004	0.25255706	0.27304374	0.223137788	0.1579036	0.21218356100000002	0.281298948	0.48938171700000005	0.600923804	0.690614367	0.47325842700000004	0.963649924	0.666797023	1.2679226392955198	0.0018416994139655856	0.00553484268324049	0.3604272233659793	-1.472220111672037	down
LIPID-N-0101	C20H30O2	FFA(20:5)	FA	FFA	LMFA01030180	12.882446809000001	9.920274297	13.59604743	11.043258084000001	9.277083937999999	9.250770782	5.299554559	3.259153967	1.4263803430000002	2.543764045	1.494482259	4.46249898	1.3620553202541652	1.5090877120095462e-5	2.1164489393121538e-4	3.5686721407318256	1.835387364915293	up
LIPID-N-0100	C24H40O2	FFA(24:4)	FA	FFA	LMFA01030805	14.053578337000001	15.919678277000001	13.415369059000001	9.993898719	14.415161196	10.289122605	95.5043401	117.86074618299999	70.292844218	109.709908071	91.70686590700001	91.083098568	1.419643995401164	5.0817271468684823e-5	4.581620665748092e-4	0.1355302449780934	-2.8833132550364504	down
LIPID-P-0840	C52H98O6	TG(15:0_16:0_18:1)	GL	TG	LMGL03015010	111.00290135799999	130.380747907	85.731887117	122.924954239	133.209410395	137.81760553200002	98.00118559299999	94.509931681	107.74815537100001	88.30572012399999	77.538397735	93.71820708	1.014903825218794	0.017671298712688344	0.03509544639443	1.2880308828024547	0.36516718501449424	up
LIPID-P-1098	C55H96O6	TG(16:0_16:1_20:4)	GL	TG	LMGL03010185	38.087234044	29.760822891999997	24.843276035	33.079804759	43.768806273	35.492753205	49.437540758000004	51.128323696	38.686718643	44.851991829	40.564518465	44.109425093	1.0240468229234758	0.0108463196053484	0.02333602096908292	0.76283141362804	-0.3905638393958106	down
LIPID-P-0920	C55H102O6	TG(16:0_16:1_20:1)	GL	TG	LMGL03010114	354.39458415400003	328.786233852	259.27346262	223.86333129599998	346.34446702699995	351.151707246	225.9645171	215.80136625	174.44939441	206.51276813400003	215.438351655	305.90172726599997	1.0222661916941986	0.013997102283818674	0.02885790960874413	1.3866959209761325	0.4716514636562692	up
LIPID-P-0977	C54H98O6	TG(16:1_17:1_18:1)	GL	TG	LMGL03010073	32.995357835	23.619700708000003	27.824469159	37.577059182	29.781818181	31.339345915	25.717508576	26.781502888000002	14.263803425	18.822778346	16.109354223	26.35108512	1.0243442798235096	0.012379005553361836	0.02609007478407986	1.4302493196611974	0.5162666581130244	up
LIPID-P-0915	C55H102O6	TG(16:0_18:1_18:1)	GL	TG	LMGL03010100	2657.9593811520003	2328.902489782	1842.919385872	2233.636363604	2778.3677025240004	3110.335686489	1872.634119613	1322.4750393269999	1816.32604768	1758.585291144	1324.654729773	2325.769686708	1.0422032608678449	0.010618513884537089	0.02293276002439949	1.4348831678945964	0.5209332735135603	up
LIPID-P-0282	C21H40O4	MG(18:1)	GL	MG	LMGL01010004	13.849903289	10.34542891	12.015111682	9.019493594	10.965988963	13.168189022	7.178430792	9.047057277	6.439235	10.19118999	5.7741360020000005	9.595232082	1.0756525128415646	0.007140323584663834	0.016520178395474778	1.4383351183442161	0.5243998491058439	up
LIPID-P-0983	C55H100O6	TG(14:0_18:1_20:2)	GL	TG	LMGL03014370	40.4294971	49.695850289	38.213475501	27.383282489000003	51.571071739	47.009018873	55.67965449	74.589805565	53.566225813	50.5526047	62.496530841	72.408199113	1.0820074417638899	0.006101322831296744	0.014500214929608998	0.688619014872095	-0.538222076217522	down
LIPID-P-2284	C47H88O6	TG(14:0_14:0_16:1)	GL	TG	-	34.930270794	31.225244336	20.23597757	29.48200122	25.452512343000002	28.649070739000003	35.392784860999996	42.772937464	36.275212308	52.165985701000004	40.37042986	41.703456451	1.1528255243864753	0.002317875172133553	0.006700015764742281	0.6835070196818406	-0.5489719403652065	down
LIPID-P-1114	C59H104O6	TG(16:0_18:1_22:4)	GL	TG	LMGL03010775	93.58868472299999	93.250578394	67.12201488699999	80.950579621	96.10107464200001	87.787926811	66.790616933	64.297740406	30.682569958000002	61.95383044	51.918701863	56.1392683	1.2079596285613332	0.0013458641757090235	0.004318931366117093	1.5636765131256851	0.6449420847809562	up
LIPID-P-0981	C55H100O6	TG(16:1_18:1_18:1)	GL	TG	LMGL03010118	473.544487447	527.191719797	493.25195327800003	363.777913357	688.8829509	546.550641116	359.54575096599996	327.575407231	249.360016715	363.54851890300006	292.103350668	381.51788456800006	1.1456604199616776	0.0057730462076517434	0.013923950088943482	1.5672475919449025	0.648233113093579	up
LIPID-P-0927	C57H106O6	TG(16:0_16:1_22:1)	GL	TG	LMGL03010325	55.806963251999996	50.0737655	49.505873699	55.76595485	59.563636362	41.250886039	32.084464583	42.385601679000004	19.189433385	35.494382023	36.58570206	33.225281239	1.2193169760647193	0.0011090648951180468	0.0037608887189674663	1.5679506014823594	0.6488801078465815	up
LIPID-P-1060	C59H106O6	TG(16:0_18:1_22:3)	GL	TG	LMGL03010636	752.579303705	666.075559958	639.60143392	640.608907861	807.819924467	774.044085864	465.66168441	346.388859673	385.841013518	287.18181818700003	562.856954775	654.194330596	1.1717435907278957	0.0037870888831282204	0.010122665814667432	1.5842086330461533	0.6637623442814253	up
LIPID-P-2376	C65H112O6	TG(18:1_20:1_24:5)	GL	TG	-	4.175338491000001	5.517562085	4.083331188	2.768309945	6.16569271	4.870814004	6.803903967999999	5.987104571000001	6.546983155	8.152951992	6.46315055	10.231095222999999	1.0780583430202886	0.0073179764059688596	0.01681521102062579	0.62421478238976	-0.6798855719335475	down
LIPID-P-2357	C61H108O6	TG(18:0_18:2_22:3)	GL	TG	-	83.404932305	88.810074661	65.676587918	66.259548504	118.93697356700001	90.902982279	136.078079359	123.947451385	136.48099680299998	132.297242086	138.77335264299998	156.960811369	1.2738704540412684	5.246020002167105e-4	0.0021749922344751213	0.6233686508052106	-0.6818424911994745	down
LIPID-P-0788	C51H98O6	TG(16:0_16:0_16:0)	GL	TG	LMGL03010001	174.82116804400002	173.84099720900002	145.14503345100002	134.584586026	196.642542255	126.1755577	260.504317119	278.513796619	376.26425485199997	186.793756643	160.770142091	273.440341071	1.0042463713788508	0.024520671131385025	0.04642580400875565	0.6191617368055786	-0.6916117768716186	down
LIPID-P-1200	C59H98O6	TG(16:0_18:2_22:6)	GL	TG	LMGL03010999	29.125531916	21.068773031	23.488188251	24.884807809	36.061690385	30.206598473000003	21.597713513000002	14.829427219000001	14.058568844000002	17.424514810999998	12.130537817999999	20.73715829	1.1564556291810535	0.003419161673002652	0.009359440145857862	1.6356319822374006	0.7098481779085546	up
LIPID-P-0852	C57H108O6	TG(18:0_18:0_18:1)	GL	TG	LMGL03010188	101.83752418200001	93.061620788	86.273922231	128.421598534	169.366250359	127.90606540799999	84.268535383	78.573830788	68.753584856	65.610827376	52.889144888000004	80.198954714	1.0877076406178763	0.012590667489145876	0.026389295696807594	1.6427501642113114	0.7161130863377119	up
LIPID-P-1057	C58H104O6	TG(17:1_18:1_20:2)	GL	TG	LMGL03010392	60.695164413	57.25415451600001	62.876073165	61.962172055	67.93679930100001	82.312980838	42.196688829	42.164266944	26.783112906	34.956588356	38.720676716	54.1915794	1.2358907213154169	5.916179774370725e-4	0.0023985585761725583	1.6444188688654358	0.7175778312971512	up
LIPID-P-0978	C54H98O6	TG(15:0_18:1_18:2)	GL	TG	LMGL03015146	15.479303675999999	16.155875284	16.803088518	12.192556437	15.319082195	15.952859818	11.860016090999999	10.380599053	4.997462063	9.873891726	7.957632809	9.70407352	1.2580896705817985	5.557699624035619e-4	0.0022792587627813946	1.6778637819792024	0.7466255947764324	up
LIPID-P-1001	C59H108O6	TG(20:1_18:2_18:0)	GL	TG	LMGL03010483	73.017504839	86.44810459	76.155933446	103.936546673	91.914493173	117.99452528399999	68.538408778	46.148292167	37.865780316	53.779366702	59.197024553999995	60.836635647	1.196259181441245	0.0017423306769033806	0.00530510658859183	1.6835942961499797	0.7515445270925815	up
LIPID-P-1063	C59H106O6	TG(16:1_18:1_22:2)	GL	TG	LMGL03010772	20.367504836	13.132553592999999	19.151907342999998	16.190115924	19.220214928	10.949891946	13.857492485	5.6772359429999995	8.999536406	10.56226762	10.28669607	8.982282928	1.1122740177827066	0.005912401334314335	0.014169805729495959	1.6964160187549793	0.7624900110540933	up
LIPID-P-2373	C61H110O6	TG(18:1_20:1_20:2)	GL	TG	-	144.609284339	162.503540869	140.929129508	135.917022573	214.08655242	117.99452528399999	101.74645383200001	75.364477137	71.832103581	89.16618999100001	86.369429267	113.424235953	1.1792239073375974	0.003936602166673875	0.010424195947183036	1.7029840746905323	0.7680649438406366	up
LIPID-P-1152	C59H102O6	TG(18:2_18:2_20:2)	GL	TG	LMGL03010663	13.035203095	19.462633383	15.899696662	13.191946309	25.69038629	17.132805071	12.296964052	7.304046242	8.004148685	8.981154239	11.06305049	12.659977850999999	1.0826653029004052	0.010564828059075482	0.022860275571637615	1.7312852057562953	0.7918434087234688	up
LIPID-P-0916	C55H102O6	TG(16:0_18:0_18:2)	GL	TG	LMGL03010104	203.67504836400002	154.945236643	95.759536717	135.917022573	176.026720879	179.351678432	112.482889451	81.78318444	62.288695533	94.43656792799999	78.508840761	114.569935306	1.1441342816159168	0.0056994327230809735	0.013775650156212736	1.738149588230948	0.7975522483848756	up
LIPID-P-1095	C55H96O6	TG(16:1_18:2_18:2)	GL	TG	LMGL03010163	19.450967119	14.455256833	16.893427704	18.338804149	17.602672088	20.95582769	8.738959225	13.944088280999999	8.465926493	8.927374872	9.947041011	10.998713789000002	1.3164898783259997	9.638114970125267e-5	7.018524747475835e-4	1.7648843468859572	0.8195736465894321	up
LIPID-P-0976	C53H96O6	TG(16:0_16:1_18:2)	GL	TG	LMGL03010053	319.769825932	321.227929625	316.187149537	333.796217201	345.39297123800003	392.68578014599996	213.48028963599998	180.387808712	202.156062934	136.599591422	210.586136528	200.497386785	1.3829744356607259	4.778407566942172e-6	9.869583629175105e-5	1.7741076901646295	0.8270935853723413	up
LIPID-P-1123	C61H108O6	TG(18:1_18:2_22:2)	GL	TG	LMGL03011214	17.312379111	26.170628384	14.815626435	15.190726052	24.738890501999997	21.710992651999998	12.983596562999999	7.813116132	12.827161354000001	11.293667007	10.383740373	12.258983078	1.1571642469813916	0.005649951067522515	0.01368516932346605	1.7752926814484709	0.8280568923725231	up
LIPID-P-1124	C61H108O6	TG(18:0_18:1_22:4)	GL	TG	LMGL03011144	33.810058028	31.36696254	34.419229707	24.984746796	36.53743828	36.342313788	26.0920354	18.592117708	11.08266741	22.049540348	13.392113752	17.185490295999998	1.2572996788906479	4.85622719114264e-4	0.0020710736294772326	1.8216950482037053	0.8652814721662013	up
LIPID-P-0982	C55H100O6	TG(16:0_18:1_18:2)	GL	TG	LMGL03010121	423.644100597	430.823340909	382.13475501199997	257.84258694	638.453674107	411.564904191	207.238175904	250.108250115	182.65877767599997	234.478038819	236.78809821599998	266.947949263	1.136817562327846	0.010648242248056123	0.02295332674343787	1.8461963057917463	0.8845559626992393	up
LIPID-P-2325	C56H104O6	TG(18:0_17:1_18:1)	GL	TG	-	459.287234061	472.394014155	238.49544993599997	362.778523485	469.08742374800005	422.892378618	263.417199492	150.507619538	159.056800786	203.286006132	268.812718056	263.510851203	1.1951005235158518	0.002501155583535102	0.007138976740944411	1.853088292879283	0.8899316221446988	up
LIPID-P-2317	C61H106O6	TG(16:0_20:0_22:6)	GL	TG	-	6.86384913	6.301736149	7.507186322000001	6.855814521	9.324658728	8.873188301	17.2282339	17.374776667	11.287901990999998	12.154136875	11.354183398	16.383500749	1.2467350771233352	0.001728734917982632	0.00528828949785431	0.5330493823486757	-0.9076589026732873	down
LIPID-P-1040	C53H94O6	TG(14:0_16:0_20:4)	GL	TG	LMGL03014237	13.442553192	11.620892748	14.273591322	11.393044539000002	10.847051989	13.309782452	22.097082610999998	21.35880189	27.296199361	24.95362615	27.075360411	17.872909908	1.3307576116336928	3.69483475336289e-4	0.0017272972344939271	0.5324194599098381	-0.9093647922281879	down
LIPID-P-1070	C61H110O6	TG(18:0_18:1_22:3)	GL	TG	LMGL03010982	26.681431336	23.619700708000003	31.709054139000003	21.386943258	32.921754283	26.147586803000003	46.940695265	44.930951127	51.719114578	53.134014301	55.800473965	53.618729723	1.3905402598310506	2.5406788563690997e-6	6.309136275062063e-5	0.5306864798695197	-0.9140683007518555	down
LIPID-P-2375	C63H110O6	TG(18:1_20:1_22:4)	GL	TG	-	24.644680851999997	21.257730637	18.790550601	15.690420988	33.302352599	24.259674398	13.607807935999999	10.690467682000001	10.980050119000001	8.583186926	15.2359555	14.092102042999999	1.1701338144198108	0.005601421551168232	0.013625727798987393	1.884768686122048	0.9143874752913497	up
LIPID-P-1205	C61H102O6	TG(18:1_18:1_22:6)	GL	TG	LMGL03011389	11.914990329	9.967513699	9.485614486000001	8.444844417	15.176357827	15.433683907	5.917523817999999	4.316027325	6.054420159	5.259622063	6.647534725	8.993739922	1.1627831914661368	0.004290788251481143	0.011052914860958227	1.8936581947661357	0.9211759479038144	up
LIPID-P-0912	C54H100O6	TG(16:0_17:1_18:1)	GL	TG	LMGL03010061	307.54932303	240.92094721900003	332.448202942	266.83709578599996	471.941911114	417.228641405	161.04653428700001	210.267997885	126.21926772	182.84984678599997	191.177276018	198.205988079	1.1824791151886291	0.005408300544714887	0.013241011678439895	1.9040840588538441	0.9290971701451665	up
LIPID-P-0924	C57H106O6	TG(16:0_18:1_20:1)	GL	TG	LMGL03010234	715.9177950000001	628.284038826	610.6928945340001	540.669920676	644.162648839	685.31220285	304.615150124	293.268523365	249.360016715	388.28702758599997	380.413665986	389.53778004	1.387206300957045	5.6797413808219605e-6	1.0710068472993588e-4	1.9072917075696028	0.9315255111282199	up
LIPID-P-1184	C61H104O6	TG(16:0_20:2_22:5)	GL	TG	LMGL03011299	2.423733076	2.7776768030000003	3.270278518	2.918218426	5.480615742	3.17169284	7.6653156629999994	5.312033631	6.095467075	5.31340143	7.035711935	6.8741961179999995	1.2446454305704102	4.7802548441562234e-4	0.0020710736294772326	0.5233483794798347	-0.934156463854757	down
LIPID-P-0782	C47H90O6	TG(14:0_14:0_16:0)	GL	TG	LMGL03012756	30.754932303	28.249162046	31.528375768000004	43.373520438999996	28.164275341	31.622532776	55.929339039	64.740409875	57.773534737	58.081716038	43.864024751	90.739388762	1.195493884150022	0.004385114543613174	0.011219572345821095	0.521902370669679	-0.9381481396704103	down
LIPID-P-1038	C53H94O6	TG(16:1_16:1_18:2)	GL	TG	LMGL03010064	53.770212768	66.985471207	84.828495261	49.56973764399999	84.873424337	65.604956058	53.682178096	27.998843929	24.936001672	19.683248213	32.509841353	52.47303037	1.1254956291546365	0.0033998464136999478	0.009329047164162177	1.9198516753403936	0.9409948549480989	up
LIPID-P-1055	C57H102O6	TG(14:0_20:0_20:4)	GL	TG	LMGL03014484	5.478858801	9.041621431	9.033918558	10.193776693	12.083996514	8.580561879	19.225710295	20.362795585	14.058568844000002	16.13381001	17.953195971	17.070920361	1.3249442242029248	6.206386085837386e-5	5.116918389300242e-4	0.5191807005634594	-0.9456913396683548	down
LIPID-P-1044	C55H98O6	TG(16:1_18:1_18:2)	GL	TG	LMGL03010142	265.795938115	196.51590988799998	226.751355811	178.890787063	307.33313969700004	252.98026220900002	113.356785374	120.627430365	104.669636646	110.785495405	138.77335264299998	148.940915898	1.292741409091608	0.001144678101700079	0.0038472021406251175	1.937543764475915	0.9542288977826364	up
LIPID-P-0784	C47H90O6	TG(12:0_16:0_16:0)	GL	TG	LMGL03012664	7.087891683	8.191312205	11.834433311	11.293105552	8.182863781	13.687364933	18.851183471	14.165423015	17.34232215	26.24433095	20.18521493	20.049738679	1.2360012500303241	0.0010444214455727525	0.003631851075195458	0.5159011749383677	-0.9548333627293473	down
LIPID-P-0925	C57H106O6	TG(16:1_18:0_20:1)	GL	TG	LMGL03010235	1649.767891749	1199.880795953	1228.612923915	1299.206833416	1569.9680510839999	1538.648609705	736.5694203810001	714.911192808	550.028678845	778.72522984	796.733723915	742.4131807819999	1.3779193762980981	9.478784374692641e-5	6.947031644936026e-4	1.964652867565529	0.9742744267421007	up
LIPID-P-1206	C61H102O6	TG(18:0_18:2_22:6)	GL	TG	LMGL03011388	57.334526115	48.845541063999995	62.514716423	54.866503965	96.10107464200001	89.01506987399999	29.837303639	22.686810298	31.606125575	38.721144025	36.779790665	48.004802893000004	1.1393931042643355	0.006614131417561683	0.015396830513012442	1.9682399832665667	0.976906136104298	up
LIPID-P-1176	C59H100O6	TG(18:1_18:2_20:4)	GL	TG	LMGL03010741	27.292456481	29.193950075	31.257358211	28.682489322	43.10275922100001	41.43967728	20.224448492	11.398738833	9.050845051	18.392543412000002	23.193588309000003	19.247749131	1.215135283664634	0.0011348221895289645	0.003825394680429981	1.9798327460303329	0.9853785582520852	up
LIPID-P-0973	C53H96O6	TG(16:1_16:1_18:1)	GL	TG	LMGL03010052	416.515473905	380.749575409	445.372184919	586.641854781	657.483589878	542.7748163069999	262.168776746	271.135049904	229.86273145799998	174.245148113	293.07379369299997	293.299034383	1.2626895234079796	0.0013434040231197547	0.004318931366117093	1.9881665858990236	0.9914386435106326	up
LIPID-P-0777	C45H86O6	TG(12:0_14:0_16:0)	GL	TG	LMGL03013211	8.259023211	6.216705226	5.212571008	6.885796217	4.243671217	7.532770494	10.711467164	9.462059905	10.159111792000001	14.627987743	11.742360608	20.164308614	1.1129086724579038	0.009592132386224396	0.0211585677490309	0.49891877892793146	-1.0031231225618154	down
LIPID-P-0988	C57H104O6	TG(18:1_18:1_18:1)	GL	TG	LMGL03010250	2128.404255405	1672.2748101070001	1806.7837116389999	1865.528593628	2191.611173347	2385.0705373779997	1065.31970325	1102.9856830610001	680.693840691	1021.8079673310001	902.5120136910001	1225.898307772	1.3596977943137858	3.801148477291746e-5	3.7548736262638463e-4	2.008540788824057	1.0061477594847865	up
LIPID-P-1181	C61H104O6	TG(18:0_18:1_22:6)	GL	TG	LMGL03011311	20.265667312	17.762014932	14.092912950999999	9.804014643	29.686668601999997	20.67264083	14.731388407999999	8.654188122999999	8.927704302	7.217191011000001	6.84162333	8.798971031	1.0550529906592818	0.016359175513850053	0.03277605535050028	2.035195746494818	1.0251675605436494	up
LIPID-P-2327	C57H106O6	TG(18:0_16:1_20:1)	GL	TG	-	896.1702128019999	838.02698111	663.993014027	942.424649163	1065.67528316	962.835326318	474.400643635	354.135575385	287.328414322	459.275791632	540.536765189	472.02813346	1.3448505584807537	7.839660050179319e-5	6.058403957145378e-4	2.074859690384987	1.0530137794330854	up
LIPID-P-2320	C61H102O6	TG(16:0_20:2_22:6)	GL	TG	-	78.41489362	76.244393885	56.913686917	64.96034167100001	93.246587276	76.743639245	39.200474236999995	24.23615344	36.223903663	35.38682329	31.345309723000003	47.775663023	1.3258558680417083	1.5839188407945731e-4	9.570913846503378e-4	2.0849186622729263	1.0599911017397599	up
LIPID-P-1183	C61H104O6	TG(18:1_18:2_22:4)	GL	TG	LMGL03011298	32.282495166	23.997615919	21.229708612	17.289444783	30.923613127	19.445497767	18.351814372	6.352306883	8.630114159	12.046578141	11.645316306	11.915273272	1.1910814301351165	0.002450175202735037	0.007028785430068186	2.105677702757875	1.074284632842264	up
LIPID-P-1217	C61H100O6	TG(18:1_18:2_22:6)	GL	TG	LMGL03011467	27.903481625999998	25.03688275	28.366504273	22.985967053000003	35.585942491	23.598905057	12.983596562999999	10.513399893999999	10.877432828	9.077957098999999	17.273885853	16.84178049	1.3115156295829797	1.6737879602140296e-4	9.914192826956483e-4	2.1075388320673474	1.0755592135231664	up
LIPID-P-1122	C61H108O6	TG(18:2_18:2_22:1)	GL	TG	LMGL03011124	10.489264991	13.085314192	12.150620460999999	9.394264795	13.796688934	11.941045959	5.805165771	5.345233841000001	5.490025059	6.561082738	4.4009591210000005	5.344687482	1.378782027134996	6.215974803903463e-5	5.116918389300242e-4	2.150631866600448	1.1047605932486149	up
LIPID-P-1161	C63H110O6	TG(20:1_22:1_18:4)	GL	TG	-	23.218955514	19.651590989000002	19.332585715	16.989627822	20.647458610999998	21.427805792	7.890031757	8.477120336	7.963101768	11.401225741	8.675760647999999	11.571563465999999	1.4039403351945305	2.5547558860286525e-6	6.309136275062063e-5	2.1663203997397833	1.115246633957929	up
LIPID-P-0913	C54H100O6	TG(15:0_17:0_19:2)	GL	TG	-	64.055802711	44.405037331	56.552330174	43.973154361999995	86.68126633600001	78.91473851	36.204259646	27.666841827	24.422915216999996	27.319918284	29.113290764000002	28.184204085	1.2173742746801788	0.00486296530622473	0.012168124642888311	2.1663248624306646	1.1152496059538408	up
LIPID-P-2387	C63H108O6	TG(20:0_18:1_22:6)	GL	TG	-	2.433916828	1.66282693	2.276547477	1.758926174	2.578553587	2.397648754	1.051171952	0.831111928	1.180098845	1.3122165479999999	1.038374037	0.556809886	1.3206350699690397	1.4940142622965746e-4	9.269327819935222e-4	2.1957949425672916	1.1347433325059815	up
LIPID-P-2340	C58H108O6	TG(17:0_18:1_20:1)	GL	TG	-	103.874274666	78.79532156100001	64.953874433	94.94203782700001	120.83996514399999	94.11243336700001	45.56743024399999	34.085549131	35.813434499	48.186312565	39.497031137	46.629963669	1.3207631205764088	8.569518825417023e-4	0.003080687780276499	2.2320383104725727	1.1583617896466996	up
LIPID-P-1007	C61H112O6	TG(16:1_18:1_24:1)	GL	TG	-	8.238655706	12.282244367999999	9.214596928999999	9.014496644	14.272436828	10.855496325999999	4.082342381	5.72150289	3.12982737	3.9904290089999996	5.7741360020000005	5.865980688	1.2807948614258304	6.66048777668079e-4	0.002618101769657224	2.236291784380752	1.1611084388141173	up
LIPID-P-2386	C63H110O6	TG(20:0_18:2_22:4)	GL	TG	-	35.439458415	30.327695709	24.301240921999998	26.383892616999997	37.679233226	23.693300677	15.480442055	10.026463478	9.132938884	10.56226762	14.84777829	19.362319067	1.294033307822889	3.411658174945513e-4	0.0016352926948262037	2.23926299145929	1.1630239762444874	up
LIPID-P-0984	C56H102O6	TG(17:1_18:1_18:1)	GL	TG	LMGL03010161	107.43858801200001	125.656807765	114.279069761	94.44234289100001	173.647981408	124.6022187	52.621018761	64.18707303800001	44.587212865	59.157303372	47.891363307	60.722065711999996	1.3008384551959469	0.001161856853398701	0.0038705847080965526	2.2483091365022663	1.1688404159130097	up
LIPID-P-1155	C61H106O6	TG(18:1_18:1_22:4)	GL	TG	LMGL03011221	84.219632499	99.20274297200001	92.145969294	84.848200121	115.13099041299999	85.90001440700001	44.693534321	44.156279556	29.65639705	33.020531155	58.323625831	37.006089104000004	1.3733526966358984	1.1959393601393455e-5	1.7417783501516622e-4	2.2743887540577292	1.185478870596045	up
LIPID-P-1056	C57H102O6	TG(16:0_18:0_20:4)	GL	TG	LMGL03010315	16.599516442	26.35958599	21.229708612	29.681879194	34.348997966	28.696268549000003	13.98233476	12.837414608	6.033896701000001	11.939019408	13.003936541	11.159111699	1.25178771215163	0.0013512865268190011	0.004324116885820804	2.2756048526594355	1.186250062652711	up
LIPID-P-0848	C55H104O6	TG(16:0_16:1_20:0)	GL	TG	LMGL03010095	12.627852999000002	13.321511199000001	10.479345528	15.890298963	12.940342724	14.159343034	7.2658203839999995	5.577635312000001	5.428454685	5.0445045969999995	5.861475874	5.648297811	1.3913793909992214	4.0283393573384116e-5	3.9112765042191756e-4	2.2804302594092336	1.1893060500715997	up
LIPID-P-2328	C57H104O6	TG(16:0_20:1_18:2)	GL	TG	-	263.759187632	308.00089722900003	243.91580107099998	248.848078093	396.773743819	368.14291888599996	152.307575062	104.469994738	129.297786445	103.148825334	151.389111974	160.397909428	1.3053607915385346	7.010942700034234e-4	0.002687538641185711	2.283913907722704	1.1915082692460972	up
LIPID-P-1054	C57H102O6	TG(16:0_16:1_22:3)	GL	TG	LMGL03010369	17.923404255999998	22.296997468	16.170714219	23.485661989	30.352715654	23.787696296999997	53.80702037	41.50026274	38.276249479	51.090398367	64.437416892	58.774376812	1.3090195095879391	3.155886904799843e-4	0.0015386641733273053	0.435282246460098	-1.199976915713297	down
LIPID-P-2330	C57H100O6	TG(18:1_17:2_19:2)	GL	TG	-	218.950676991	239.031371162	120.151116824	199.877974372	205.523090324	214.278057916	104.992352973	97.055281129	69.67714047300001	99.16915219799999	71.909828188	72.98104879	1.318377119872175	5.51750969826128e-4	0.0022709750062408743	2.322310155084087	1.2155606635558835	up
LIPID-P-0990	C57H104O6	TG(18:0_18:1_18:2)	GL	TG	LMGL03010252	217.93230175	211.63251834099998	140.929129508	179.890176935	190.299157707	256.756087018	100.997400184	81.561849706	75.731560632	95.942390196	77.63544203800001	73.32475859600001	1.3405686701364747	4.985872728499201e-4	0.002090018974012949	2.370259326535955	1.2450449108704513	up
LIPID-P-0786	C49H94O6	TG(14:0_16:0_16:0)	GL	TG	LMGL03012786	53.464700196	75.583042265	60.978950268	51.968273337	33.968399651	69.852758968	85.516958129	114.54072516299999	141.611861345	155.42236976799998	127.61325785	195.341739696	1.2348694814776717	0.0023628287130439338	0.0067953757418174904	0.4217028558308423	-1.2457013031042194	down
LIPID-P-0994	C58H106O6	TG(18:1_18:1_19:1)	GL	TG	LMGL03013031	145.62765958	142.190598261	98.018016356	116.928615007	196.959628227	150.089036161	73.032730665	60.313715183	38.686718643	49.745914199	69.871897834	65.877712801	1.2894626991821423	0.0010988049291987955	0.0037379485778362633	2.376910102505101	1.249087339913646	up
LIPID-P-1053	C57H102O6	TG(18:1_18:1_18:2)	GL	TG	LMGL03010288	702.6789168560001	727.486781798	700.12868826	679.585112864	865.8611675669999	717.406713727	338.322564277	307.655281115	186.250382855	340.423391221	312.967875716	350.58400203599996	1.4196901106412354	4.871534770302344e-7	3.2696659614675224e-5	2.392516617969194	1.2585289454337603	up
LIPID-P-1113	C59H104O6	TG(18:0_18:3_20:2)	GL	TG	LMGL03010601	121.186653777	100.147531001	110.21380641	105.93532641700001	142.72436828	120.82639389100001	68.16388195399999	53.00966894	41.560002786	31.084473954	43.572891844	55.566418623000004	1.3801126125741083	9.225305767686562e-6	1.455548243346102e-4	2.392956204204421	1.2587939929669736	up
LIPID-P-1071	C61H110O6	TG(18:1_18:1_22:2)	GL	TG	LMGL03011138	107.94777563299999	90.416214309	101.17988785200001	122.924954239	144.62735985700002	154.808817173	63.669560067	49.136311085	31.606125575	41.517671094	59.099980251000005	54.535289206	1.3126072282153551	4.348708546245454e-4	0.0019449342159585969	2.409844809017362	1.268940241695855	up
LIPID-P-0987	C56H102O6	TG(17:0_18:1_18:2)	GL	TG	LMGL03010164	24.33916828	21.824603454000002	20.055299199	15.390604027	28.069125762	28.696268549000003	10.636561798999999	8.454986862	7.316612836	10.121276813	8.695169508	12.029843207	1.315695699328923	7.469439604672925e-4	0.0027820601281667028	2.4168438749081522	1.2731242798181208	up
LIPID-P-1111	C59H104O6	TG(18:1_18:2_20:2)	GL	TG	LMGL03010602	108.966150875	116.208927482	113.827373833	68.258328248	108.47051989299999	98.17144503600001	47.315222088999995	55.555018388	41.867854658	24.523391216	49.298505694	34.600120462	1.3411444936520496	8.770820142926938e-5	6.512190642068629e-4	2.424958415793188	1.2779600075705533	up
LIPID-P-1125	C61H108O6	TG(16:0_18:1_24:4)	GL	TG	-	6.130618956	9.164443875	7.6065594260000005	6.855814521	10.181004937	9.628353263	29.462776815	17.374776667	11.185284699999999	20.113483146	22.223145283	25.205385767	1.221399074076648	0.00373118390208586	0.010091964078022708	0.3947505535130507	-1.3409868058760148	down
LIPID-P-2285	C49H94O6	TG(14:0_15:0_17:0)	GL	TG	-	46.641586075	78.133969941	61.882342124	53.467358143999995	47.28934069	38.135830571999996	158.549688794	78.573830788	157.004454969	117.23901941	118.39404910799999	207.371582904	1.208261263404268	0.00425871108561916	0.010995217711962196	0.3888875160821888	-1.3625751722144872	down
LIPID-P-1009	C61H112O6	TG(18:1_18:1_22:1)	GL	TG	LMGL03010976	175.160541593	220.135610596	193.325857145	186.885906038	297.81818181200003	229.38135715200002	86.765380875	85.877877031	60.236349716999996	76.366700716	85.39898624199999	106.09176009299999	1.3403735559068837	3.983078099167154e-4	0.0018264065958760053	2.6015798954285803	1.3793880136642782	up
LIPID-P-2338	C59H108O6	TG(16:0_22:1_18:2)	GL	TG	-	60.491489363999996	49.034498668999994	46.524680575	44.672727271999996	53.188614578999996	54.371877251	20.349290766	13.390751444000001	16.008297369	17.639632278	26.493094595	21.997427579	1.415094396501252	1.4425648605611474e-6	4.652303425551963e-5	2.660406404897939	1.4116466493149764	up
LIPID-P-1000	C59H108O6	TG(16:1_18:1_22:1)	GL	TG	LMGL03010633	38.698259189	49.695850289	48.241125101	54.266870042	63.655068253	62.773087451	21.098344414	20.584130319	11.08266741	14.950663943	21.543835165999997	29.100763568	1.3420387236794895	6.525065697094763e-5	5.294624737071179e-4	2.6810508193816096	1.42279856589823	up
LIPID-P-2336	C58H104O6	TG(19:0_18:2_18:2)	GL	TG	-	47.456286268999996	34.673720639	41.285007811	32.979865771	55.852802786999995	44.460337126999995	19.725079392999998	15.050761954	18.163260477	13.122165475	10.480784675	18.78946939	1.3507055933724061	2.1796684724956341e-4	0.0011904343195937694	2.6927926537941578	1.4291031459704897	up
LIPID-P-1049	C56H100O6	TG(17:1_18:1_18:2)	GL	TG	LMGL03010190	30.042069634	39.775575992	32.341428438	34.179133618	57.660644785	46.06506267100001	21.348028964	13.058749342	11.595753864	12.691930542	11.160094792999999	16.612640619	1.283586857077817	0.0010712449636290588	0.0036876796323715476	2.776358206885941	1.473193717036753	up
LIPID-P-1075	C63H114O6	TG(18:1_24:1_18:2)	GL	TG	-	61.713539653999995	94.10088762	63.59878665	49.469798657	119.888469355	83.91770638199999	27.590142695999997	33.421544927	26.885730196999997	23.878038816	29.598512276999998	28.06963415	1.2281943512106264	0.0046835921940651774	0.011823468294351203	2.7896549634998715	1.4800866943733422	up
LIPID-P-0993	C58H106O6	TG(17:1_18:1_20:1)	GL	TG	LMGL03010344	56.927176018000004	56.025930079	37.761779573000005	37.676998169	61.466627939	45.309897709	24.718770379000002	13.058749342	12.724544063	16.13381001	15.62413271	21.768287708000003	1.341604720805291	2.3182054537070507e-4	0.0012480954480621846	2.83738584509974	1.5045623504576824	up
LIPID-P-2339	C59H106O6	TG(20:0_18:2_18:2)	GL	TG	-	266.814313357	192.736757775	247.529368495	211.87065283400003	343.489979661	326.608845986	100.87255791	88.312559112	81.478128919	97.34065373	92.48322032799999	98.415574428	1.3431455241451669	8.72505035808958e-4	0.003116873335468479	2.8431602387194266	1.5074954106901843	up
LIPID-P-1016	C63H116O6	TG(18:1_20:1_22:1)	GL	TG	LMGL03011348	87.274758224	117.15371551	120.151116824	113.93044539200001	145.578855646	139.705517936	44.943218871000006	46.258959535	35.813434499	39.689172626	38.623632414	48.348512699	1.3819445212025865	1.6107847914450832e-4	9.669691637692956e-4	2.853213367469129	1.5125876377992473	up
LIPID-P-0232	C41H74O5	DG(18:2_20:1)	GL	DG	LMGL02010099	72.30464216899999	158.251994742	112.47228605	107.434411225	237.39819924	80.708255294	32.458991407	51.017656329	41.560002786	21.350408581	58.226581528000004	62.440614742	1.0524231451538495	0.019544634088413584	0.038214637391459264	2.877953723847325	1.5250433944017943	up
LIPID-P-1104	C57H100O6	TG(18:1_18:2_18:2)	GL	TG	LMGL03010327	102.855899424	117.15371551	103.43836749100001	89.945088467	104.188788845	138.761561734	48.438802561	40.061586965	24.679458444	45.65868233	30.520433151	36.032244654	1.3873001723277052	2.0063562051300803e-5	2.481324048658663e-4	2.912018738393904	1.54201963908777	up
LIPID-P-1117	C59H104O6	TG(18:2_18:2_20:1)	GL	TG	LMGL03010596	31.875145069000002	27.304374018	31.528375768000004	26.683709579000002	41.294917221999995	36.247918166999995	11.398099675	9.262858644	9.697333983	5.21659857	13.392113752	14.89409159	1.3764411994818357	2.8488901690381414e-5	3.082227840026027e-4	3.0524756288205617	1.6099797766803028	up
LIPID-P-1011	C61H112O6	TG(18:1_20:1_20:1)	GL	TG	LMGL03010787	273.43375242900004	247.06206940299998	250.69123999	152.906650394	344.44147545	244.95663449	74.905364785	63.080399365	49.872003343	73.677732381	90.73642288200001	71.03335989	1.3501069970663153	5.933054224511345e-4	0.0023985585761725583	3.575414444855149	1.838110481858032	up
LIPID-P-1069	C61H110O6	TG(18:1_22:1_18:2)	GL	TG	-	68.027466154	65.379331559	64.773196062	55.266259913999995	77.356607608	69.852758968	23.595189906999998	11.952075669000001	9.974400669	15.380898877	24.74629715	19.247749131	1.4305213933080079	2.1486786495877713e-7	2.2189990417560984e-5	3.8195287236279727	1.9333946408713234	up
LIPID-P-1079	C65H118O6	TG(20:1_24:1_18:2)	GL	TG	-	6.344477757000001	8.370821931	5.908182737000001	6.466052471	8.50637235	6.57937473	1.5605284330000002	1.79281135	1.262192677	0.985237998	1.727388585	2.165371777	1.4147533257458202	2.0095229971531425e-5	2.481324048658663e-4	4.442528578213433	2.1513810569549516	up
LIPID-N-0438	C40H77O10P	PG(16:0_18:1)	GP	PG	LMGP04010002	2408.457446906	2012.398500299	2231.377883874	2323.581452071	2393.011908167	2128.621236125	2571.750857601	2595.149763365	2657.787832481	2420.071501575	2377.585412413	2675.207989391	1.1059969780103742	0.0046049323837431605	0.011702915409244364	0.8823272658447198	-0.1806142268162516	down
LIPID-P-0636	C39H76NO7P	PE(P-16:0_18:1)	GP	PE-P	LMGP02030095	5651.982592104	4842.038645085	4900.900817821	5646.552776001	5066.715073951	5168.160207444001	4712.795867692	4482.028375961	5002.592927932	4893.9223698509995	4124.382858267	4095.875187183	1.030968291854031	0.011709790534313896	0.02495745224574219	1.145167360236141	0.1955584560851449	up
LIPID-N-1141	C44H85O10P	PG(22:0_16:1)	GP	PG	LMGP04010222	355.922147016	345.792418361	372.197444598	397.257474064	404.385710128	378.526437111	460.667993425	418.32264842300003	409.956076863	445.29315629	425.539266671	453.696943811	1.2246644054251974	7.623111124671317e-4	0.0028207994259370085	0.862484123653812	-0.213430194557568	down
LIPID-N-1086	C42H74NO8P	PE(15:1_22:4)	GP	PE	LMGP02010503	3864.7340427090003	3533.507225877	3450.956889231	3657.766931003	3568.109207008	3393.5225471709996	4931.269848313	4282.827114807	4289.402756668	4313.105209473	3595.491409383	3769.3508715609996	1.0135128266773517	0.022075856119223865	0.04229034157072228	0.8525561165642086	-0.23013329720285644	down
LIPID-N-0755	C41H80NO7P	PE(O-16:1_20:1)	GP	PE-O	-	898.7161509069999	852.6711955489999	718.196525377	944.423428906	861.103688625	795.283100415	814.595842032	738.7046767789999	659.316093579	744.844228818	635.640181686	707.469350513	1.0300614549098337	0.012442430321748264	0.02617518675093709	1.17900502713135	0.23756986980368602	up
LIPID-N-0372	C43H80NO8P	PE(20:3_18:0)	GP	PE	LMGP02010913	723.0464216930001	609.388278259	582.687747004	694.5759609419999	627.9872204330001	618.291312489	630.453486936	558.870204904	543.871641396	559.305413697	474.061417944	492.07787213800003	1.0436789923801284	0.010542636131445059	0.022855791307865626	1.1833086493199096	0.2428264293537546	up
LIPID-N-0430	C45H74NO8P	PE(22:6_18:2)	GP	PE	LMGP02011144	85.03433269199999	75.110648251	65.947605475	69.457596094	68.507696775	71.268693272	91.75907186100001	84.66053599	92.355561746	86.04698672299999	86.85465078	75.043307625	1.088675187364086	0.005031981458614791	0.012535813458303515	0.842480407000765	-0.24728495998932917	down
LIPID-N-0966	C47H84NO8P	LNAPE(24:5/N-18:0)	GP	LNAPE	-	43.84105416	41.38171564	35.909826269	41.324771201	40.486145801999996	38.796599913	40.698581533	33.974881763	29.297236532	31.998723187	30.132255941	37.063374071	1.0285850078149252	0.014617793331059625	0.029706284837359095	1.1898705480261582	0.2508046240545727	up
LIPID-N-0275	C46H84NO8P	PC(18:0_20:4)	GP	PC	LMGP01010802	1420.63346234	1138.4695741130001	1327.986028055	1154.295301997	1289.276793466	1316.818902171	1523.0757506179998	1687.6773514420001	1369.9408325719999	1586.4913176989999	1392.5857415560001	1575.336610455	1.110181407145629	0.004085212589258941	0.010717786377362948	0.8371527072660954	-0.2564372822424341	down
LIPID-N-0389	C43H78NO8P	PE(16:0_22:4)	GP	PE	LMGP02010116	379.34477757800005	385.94590956400003	350.967735986	333.296522265	387.73453382800005	317.169283964	345.813100755	279.435102452	278.092858148	322.67620021	265.90138898	311.630224032	1.0695402620951935	0.0076310758685840755	0.017424405899707472	1.1945663317221173	0.25648696579892777	up
LIPID-P-1377	C45H80NO7P	PE(P-18:1_22:4)	GP	PE-P	-	4048.041586237	3259.518697667	3410.304255719	3522.849298302	3496.747022868	3233.049992785	4088.584494488	4177.693115865	4181.654601297	4167.900919378	4294.210387725	4153.160154835	1.2576075240978049	0.0019870404299191166	0.0058783279385107206	0.8367051206497218	-0.25720883045451226	down
LIPID-N-0254	C44H82NO8P	PC(18:1_18:2)	GP	PC	LMGP01010893	19858.317215502	17903.73313646	20461.825534314	16889.688834411	19029.91577071	18831.926235345	16354.337977951001	16655.438779805	13545.482389478999	17155.617977828002	14896.300441033998	15581.511201588999	1.1721392752474726	0.0020079982054854745	0.005895990544001088	1.199458323550856	0.2623830305358347	up
LIPID-N-0451	C42H77O10P	PG(18:2_18:1)	GP	PG	LMGP04010350	158.357350103	146.442144388	163.062229975	164.399633921	159.37554458	170.856072611	148.562306823	130.034156587	108.774328279	133.910623087	130.524586926	150.086615251	1.1312230616245662	0.0054074066468039195	0.013241011678439895	1.200276639577058	0.26336695629162177	up
LIPID-N-0831	C41H72NO7P	PE(O-16:1_20:5)	GP	PE-O	-	98.78239845700001	92.35302976700001	76.11076385300001	90.944478339	86.58611675700001	84.248091053	84.89274675600001	64.463741457	75.936795214	68.568692545	72.54061615399999	74.184033111	1.0931190366014578	0.006217634442543184	0.01465400980649182	1.2007284105399874	0.2639098687153133	up
LIPID-N-0444	C40H75O10P	PG(18:2_16:0)	GP	PG	LMGP04010877	62.630077371999995	63.300797896999995	66.399301403	65.959731543	68.03194888	57.581328338999995	78.650633024	69.720441404	79.015313939	76.366700716	77.63544203800001	80.771804391	1.297907810535676	1.4229862115739956e-4	9.097593738709264e-4	0.8306709943177977	-0.2676509161498975	down
LIPID-N-0820	C45H82NO7P	PE(O-18:1_22:4)	GP	PE-O	-	1364.62282404	1178.623065316	1038.900634193	1354.173276368	1241.702004039	1151.626566773	1735.3076175079998	1391.642143894	1570.04454969	1400.952502578	1448.3862155210002	1288.91177219	1.0090288712020152	0.01295602764056163	0.02699668410909616	0.8295919960908535	-0.269526119800516	down
LIPID-N-0599	C46H76NO10P	PS(18:1_22:6)	GP	PS	LMGP03010045	525.4816247790001	457.27740570199995	526.677451943	478.70774862	509.050246866	455.93084569800004	630.453486936	531.203363077	631.096338601	639.97446375	469.69442433	663.359925421	1.0191730429408659	0.020227581386359734	0.03914571116678817	0.8281844829146567	-0.27197592264539017	down
LIPID-N-0335	C39H76NO8P	PE(16:1_18:0)	GP	PE	LMGP02010524	381.89071568300005	392.559425762	358.194870832	386.763880409	423.41562589800003	381.35830571800005	540.567049195	491.363110846	375.06619798099996	465.72931563599997	415.834836416	527.021702407	1.0032998523963585	0.02476138619281903	0.04680355193850652	0.8254714829491714	-0.2767097187778374	down
LIPID-N-0221	C44H86NO8P	PC(16:0_20:1)	GP	PC	LMGP01011468	10794.777563299	10109.231902909	10343.836749135	9344.295301878	10228.579726756	9817.144503638001	12796.333150687	13612.086178844	10569.580955427	13875.076609026999	10432.262523850999	12316.268045374	1.072767038719237	0.014201890849659666	0.02912156679641404	0.8238660518104178	-0.27951829885929164	down
LIPID-N-0965	C41H74NO8P	LNAPE(18:2/N-18:2)	GP	LNAPE	-	1242.417795021	1171.537155103	1215.0620460769999	1204.26479559	1403.45628809	1316.818902171	1186.0016090880001	1084.540199615	1062.0889600839998	957.2727272889999	902.5120136910001	1008.215430691	1.17458861487584	0.001986725355269608	0.0058783279385107206	1.2181916734902574	0.28474114854640226	up
LIPID-N-0218	C42H82NO8P	PC(16:0_18:1)	GP	PC	LMGP01010005	52446.324953762	49128.977472080995	52396.727637537995	48870.164733886	50429.276792380995	51445.613023875	64917.982813239	71380.45191344799	51821.731868839	66686.414710053	57256.138502998	60722.06571207599	1.134021505107918	0.009835181389456257	0.02152748758848229	0.8174075135280462	-0.2908725903594332	down
LIPID-N-1173	C40H73O10P	PG(16:0_18:3)	GP	PG	LMGP04010372	104.892649908	87.865286633	109.31041455399999	94.44234289100001	79.925646237	95.33957643	115.47910404299999	107.347346288	136.994083257	125.84371808200001	107.233954315	108.268588864	1.0582020844881699	0.008980362487377592	0.020003317226786166	0.8154634829450743	-0.2943078214494335	down
LIPID-N-0396	C41H72NO8P	PE(16:1_20:4)	GP	PE	LMGP02011217	97.254835594	100.147531001	74.529828105	97.440512506	93.246587276	84.01210200199999	130.46017700000002	108.454019962	109.28741473299999	102.71859040000001	108.689618853	112.851386276	1.1150387123080607	0.003911323838175733	0.010381457663943067	0.8128816809233643	-0.29888271893085977	down
LIPID-N-1081	C43H78NO8P	PE(18:2_20:2)	GP	PE	LMGP02010671	103.365087045	128.963565864	112.020590122	104.43624160899999	115.606738307	124.13024059899999	104.243299325	94.62059904799999	97.99951274200001	94.651685395	96.559081035	71.606209566	1.078174550919415	0.006262115147980212	0.014728287387382029	1.2302065239413993	0.29890053186943266	up
LIPID-N-1080	C42H76NO8P	PE(15:1_22:3)	GP	PE	-	111.512088979	107.23344121299999	105.696847131	120.426479559	117.509729884	101.003313643	161.04653428700001	133.907514442	135.967910349	139.826353424	111.115726417	135.765373337	1.1047960177906762	0.008724513813540708	0.019471606467941542	0.8113478924132623	-0.30160744426693675	down
LIPID-N-0363	C47H90NO8P	PE(18:1_24:1)	GP	PE	-	304.494197304	319.81074758299997	281.406563088	313.308724828	305.905896014	266.667627142	423.83952240599996	397.295848635	349.924961728	365.161899904	321.701862945	351.156851712	1.159665339445168	0.003819876104124072	0.010186336277664191	0.8110131763729189	-0.30220274106942013	down
LIPID-N-0665	C26H49O9P	LPG(20:2)	GP	LPG	LMGP04050024	8.961702127999999	7.558304226000001	7.498152403	8.744661379	8.753761255	9.109177352	11.547910404000001	10.070730425	11.185284699999999	10.11052094	8.491376472999999	11.055998757000001	1.1094646056089852	0.005828108883663023	0.013997318587402103	0.810507240518259	-0.30310302103457953	down
LIPID-N-0759	C43H84NO7P	PE(O-16:1_22:1)	GP	PE-O	-	194.764264998	194.86253083900002	169.837668894	229.85967052700002	192.677897178	175.339864572	177.900241363	166.001050962	135.967910349	163.489274773	140.471627937	154.096562986	1.075026810130533	0.007612397463620807	0.017424405899707472	1.2339364430476387	0.3032680868200777	up
LIPID-N-0800	C47H88NO7P	PE(O-18:2_24:2)	GP	PE-O	-	18.02524178	21.304970038	17.345123632	22.086516168000003	22.883473714	18.71393171	19.350552569	15.078428795999999	15.315630656	16.671603678	14.362556777	16.612640619	1.0443971549078184	0.010159471076087435	0.02210950027286461	1.2358302771990393	0.30548062426469	up
LIPID-N-0825	C47H86NO7P	PE(O-22:1_20:4)	GP	PE-O	-	32.078820117	29.760822891999997	24.165732143000003	27.233374008000002	30.209991285999998	32.802478029	27.933458951	22.216473986999997	22.524495336999998	24.684729316	24.115509183	21.10951058	1.091648960344721	0.007327050576769159	0.01681521102062579	1.2361204570224744	0.30581933732103317	up
LIPID-N-0366	C39H72NO8P	PE(16:1_18:2)	GP	PE	LMGP02011219	411.932785316	436.49206907900003	367.22878939099996	439.23184868199996	504.29276792400003	454.04293329300003	400.119490224	380.69574353800004	303.234094401	315.147088872	317.33486933	394.69342712800005	1.0531168649832356	0.009121978061307974	0.020278996238054514	1.2377750113399593	0.3077491016907473	up
LIPID-N-0739	C41H82NO7P	PE(O-18:1_18:0)	GP	PE-O	-	5.244632495	4.204306726	3.365134663	4.197437462	3.996282312	4.129808385	6.117271457	5.671702575	5.028247251	4.7594739530000005	5.046303732	4.726009831	1.0115216346775524	0.011538273845034551	0.024684518056420433	0.8018627384417291	-0.3185727952612666	down
LIPID-N-0251	C42H78NO8P	PC(16:0_18:3)	GP	PC	LMGP01010598	374.252901369	359.964238786	395.685632849	323.80231848200003	384.88004646300004	391.269845842	441.941652229	510.176563288	435.61039957099996	510.903983666	377.50233691	507.544813405	1.1216300053592867	0.007094113034531324	0.01644676001475017	0.8010458044021672	-0.3200433555061629	down
LIPID-N-0400	C43H76NO8P	PE(18:0_20:5)	GP	PE	LMGP02010973	77.90570599899999	71.331496137	65.947605475	90.44478340299999	88.96485622799999	81.652211497	72.408519292	67.507094058	70.292844218	62.384065373999995	54.344809427	54.363434303000005	1.035741627118964	0.011595136161342131	0.02475953887083583	1.2490052482602891	0.3207795390941366	up
LIPID-N-0359	C45H86NO8P	PE(22:2_18:0)	GP	PE	LMGP02011082	118.64071567200001	112.90216938299999	99.82480006799999	113.93044539200001	125.121696192	114.69067857600001	101.74645383200001	90.193904356	89.277043022	95.189479062	78.120663551	93.37449727399999	1.2407586742019232	6.362917500642367e-4	0.0025362365897297293	1.2504251743820547	0.3224187290280675	up
LIPID-N-0442	C40H75O10P	PG(18:1_16:1)	GP	PG	LMGP04010881	37.934477758	38.736309161	34.283720928	41.974374618	45.148475166000004	32.377697738	49.562383032	47.033631106	47.306571072	40.76475996	47.260575341000006	56.36840817	1.074125619817574	0.006604713643789686	0.015396830513012442	0.799368678829062	-0.32306704925339663	down
LIPID-N-0789	C41H76NO7P	PE(O-16:1_20:3)	GP	PE-O	-	420.07978725099997	375.553241253	377.166099805	427.23917022	390.1132733	346.903904335	558.669179018	486.936416154	479.735834627	486.70326865	453.682114409	458.27974122300003	1.2349986917626046	6.542966906604527e-4	0.002580836946494008	0.7992647871812054	-0.3232545643637084	down
LIPID-N-0595	C46H80NO10P	PS(18:0_22:5)	GP	PS	-	3207.882011735	3108.352613137	2954.09136853	3577.8157412540004	3139.936102167	3889.0995533640003	2921.309226596	2401.481870576	2934.85451772	2925.59754857	2406.698703177	2291.398706116	1.08476088892667	0.0059772485399416635	0.014265030128936406	1.2516057633249802	0.3237802069490822	up
LIPID-N-0467	C48H79O10P	PG(20:2_22:6)	GP	PG	LMGP04010588	48.270986461999996	46.530810394	47.428072431000004	45.522208663	47.194191111	50.973634923	40.448896984	31.816868101	39.764200196	37.806894791	35.42117043	43.021010706999995	1.2604374897287935	0.0010137072817262172	0.003554232938398095	1.252501773573804	0.3248126463141524	up
LIPID-N-0440	C42H81O10P	PG(18:0_18:1)	GP	PG	LMGP04010037	266.305125736	218.24603453900002	210.038606478	248.348383157	228.83473714299998	245.428612591	309.608841109	278.32842877900003	281.171376873	330.743105215	271.724047133	304.75602791299997	1.2143358368035806	8.10765789266686e-4	0.0029615110501831363	0.7978247521578905	-0.3258562117963377	down
LIPID-P-0642	C41H78NO7P	PE(P-18:1_18:1)	GP	PE-P	-	4760.904255511	3661.053609698	3816.830590838	4247.406955399	3520.5344175809996	4224.204005171	3339.5308466429997	2960.35207548	3412.024920077	3468.7691522570003	3105.4176815190003	3007.460801777	1.1549195992173793	0.005275885530125805	0.013029143396136771	1.255908163849747	0.3287309734631893	up
LIPID-N-0781	C45H86NO7P	PE(O-18:2_22:1)	GP	PE-O	-	351.33945842800006	342.485660262	286.826914223	402.25442342300005	366.325878586	335.10445180700003	300.869881884	282.201786635	254.490881257	287.719611854	252.315186623	280.409916661	1.1673720124071767	0.004140664907875633	0.010788521411345686	1.2571336874311667	0.33013807850814825	up
LIPID-N-0794	C43H80NO7P	PE(O-18:1_20:3)	GP	PE-O	-	42.517166345999996	40.625885217	34.780586449	39.725747405999996	39.487075224	40.118138597	57.739552021	46.203625851000005	55.156793821	52.165985701000004	36.876834968000004	51.556470888	1.052192757980105	0.017454821960145375	0.034726230729816364	0.7916422505219488	-0.33707948276486627	down
LIPID-P-1329	C39H74NO7P	PE(P-18:1_16:1)	GP	PE-P	-	644.122340452	448.774313447	501.38247998	544.667480163	490.020331096	530.975363779	449.43218870699997	370.735680481	413.03459558800006	403.345250262	424.568823645	432.501505779	1.1406555368319353	0.007638515966597114	0.017424405899707472	1.2672118394133451	0.34165771952568463	up
LIPID-N-0255	C44H82NO8P	PC(16:0_20:3)	GP	PC	LMGP01010622	1680.3191490039999	1398.286281898	1779.681955965	1509.078706507	1636.572756281	1566.967295773	2059.897531574	2285.281134903	1908.681609427	2005.970377972	2037.9303534970002	1833.1189648929999	1.2417067767506518	4.922446126398352e-4	0.0020710736294772326	0.788970475951399	-0.34195678070116586	down
LIPID-N-1140	C44H85O10P	PG(16:0_22:1)	GP	PG	LMGP04010199	255.10299807599998	231.47306693599998	225.39626802700002	235.356314823	245.485913442	206.254430197	300.869881884	267.261692048	296.050884043	309.231358535	277.061483773	323.08721756200003	1.2821380929765605	2.1502592255067968e-4	0.0011800456425969667	0.7888467293506882	-0.342183078914848	down
LIPID-N-0260	C46H86NO8P	PC(20:2_18:1)	GP	PC	LMGP01011847	2800.531915007	2612.338898275	2886.336979344	1983.788895639	2102.8056926629997	2591.159775239	3014.940932576	3613.289542595	2796.321175101	3565.57201232	2857.9547100229997	3139.2162273790004	1.0485877096254572	0.009341719940458973	0.02068653772390135	0.7887886332248584	-0.34228933286256713	down
LIPID-P-1405	C45H74NO7P	PE(P-18:2_22:6)	GP	PE-P	-	68.231141202	64.009388918	62.55988601600001	68.208358754	62.560848096	48.849733468000004	96.12855147299999	66.677088803	79.528400393	72.87104188100001	73.51105918	86.500301156	1.0469226041477626	0.011151654685036394	0.023947598718717097	0.7878922584836141	-0.3439297352294617	down
LIPID-P-1389	C44H76NO7P	PE(P-17:0_22:6)	GP	PE-P	-	199.34695358599998	126.60159579299999	149.285504174	168.896888344	144.151611963	160.944532488	224.716094354	189.24119809599998	219.087915921	197.63917262900003	176.135409124	201.643086138	1.0730594508405993	0.007255980777661049	0.016753646673623886	0.7854830338554839	-0.3483479807134048	down
LIPID-N-0575	C40H74NO10P	PS(16:1_18:1)	GP	PS	LMGP03010901	1028.558994239	861.646681818	975.663204285	906.446613776	787.838512907	962.835326318	1200.982682045	1184.140830192	1180.098844538	1215.413687457	1203.349351588	1055.189104166	1.2904713064913234	2.525006906116848e-4	0.0013038217478857908	0.7846075322261132	-0.3499569095448748	down
LIPID-N-0208	C42H84NO8P	PC(16:0_18:0)	GP	PC	LMGP01010573	7892.40812411	6896.952606658	8130.526702376999	5496.644295222	6708.045309175	7740.4408586380005	9800.118559306	10015.396741344	8055.4573301069995	9787.844739701	8103.199262712	8936.454953853001	1.1092000527435097	0.004557080304308541	0.011607271806489915	0.7836602495918654	-0.3516997753243059	down
LIPID-P-0651	C40H72NO7P	PE(P-15:0_20:4)	GP	PE-P	-	200.87451644900003	163.448328898	157.190182913	160.651921901	159.137670633	151.268981414	129.52385994	128.097477659	129.297786445	134.717313588	124.70192877299999	131.469000763	1.2421349394912873	0.003965646438101405	0.010476684543449293	1.2761149406722097	0.35175827962755124	up
LIPID-N-0342	C45H88NO8P	PE(24:0_16:1)	GP	PE	-	18.228916829	17.809254334000002	15.899696662	18.188895668	18.792041824000002	14.961705806	25.717508576	24.291487124	18.419803704	23.286465781999997	19.505904812	21.424577902	1.1052206295347968	0.006929166974267148	0.016097205895230022	0.7831424132895255	-0.35265341155467367	down
LIPID-N-0964	C41H76NO8P	LNAPE(18:1/N-18:2)	GP	LNAPE	-	9521.808511023	9589.598487339	9304.936114942	9244.356314691999	10323.72930561	9297.968592388	8551.695812898	8189.385180768	7285.827648886	6614.862104304	6550.490421953001	7618.900697835999	1.279477219925251	7.00153131405059e-4	0.002687538641185711	1.2783064517823162	0.3542337388416441	up
LIPID-P-1331	C41H78NO7P	PE(P-18:0_18:2)	GP	PE-P	LMGP02030046	733.2301741110001	512.5475053580001	584.946226643	577.147650998	578.033691535	592.332516926	752.1747047110001	724.871255865	802.98030074	838.958120546	720.553946415	736.11183434	1.20401436467659	0.0013130125331309317	0.004261663536104967	0.7820173392636428	-0.354727498873478	down
LIPID-N-0959	C39H76NO8P	LNAPE(16:0/N-18:1)	GP	LNAPE	-	6823.114120198001	6613.516198165	6639.930140274	6645.94264786	7421.667150576999	6466.09998557	9737.697421986	9683.394639421	7131.901712641999	8658.478038967	7084.234085964	9681.15953334	1.0939725819326103	0.013440972712530273	0.027863038323785387	0.7813143386940744	-0.35602500409021604	down
LIPID-N-0742	C43H86NO7P	PE(O-18:0_20:1)	GP	PE-O	LMGP02020054	25.459381046	25.509276764000003	23.939884179	27.733068944	22.431513215	24.306872209	33.08320278	37.350236466	28.219754978	35.763278856999996	31.054176815	25.835520410999997	1.1011182476396864	0.009651282108858298	0.021247783867564003	0.7808425421787564	-0.3568964383513804	down
LIPID-N-1115	C42H83O10P	PG(16:0_20:0)	GP	PG	LMGP04010864	402.258220519	353.35072258800005	402.461071768	411.24893227	386.78303804	373.334677999	526.834398984	431.04939566300004	518.217318688	479.711950979	479.398854584	548.789990115	1.2815544565871209	6.448383895279197e-4	0.0025526494897789554	0.7806418139841249	-0.35726735410396365	down
LIPID-N-0750	C39H76NO7P	PE(O-16:1_18:1)	GP	PE-O	-	3920.744681009	4157.067324561	3523.2282376959997	4047.528981027	4210.36886427	3941.017144489	3433.162552623	3098.686284615	2847.629820515	2904.0858018890003	2620.196168781	3580.310478306	1.2341163672004911	9.012575298118692e-4	0.003189497052542939	1.2875927113474364	0.36467631531385297	up
LIPID-N-0229	C40H76NO8P	PC(14:0_18:2)	GP	PC	LMGP01010494	2780.16441017	2730.4374018139997	2421.090173597	2438.511287335	2369.224513453	2312.692695569	3857.626286402	3109.753021346	2965.6397049690004	3474.147088927	3066.5999605	2955.90433089	1.187511679257557	0.002520275468408511	0.007175521133112953	0.7746976751254896	-0.36829468474835836	down
LIPID-N-1185	C48H89O10P	PG(22:0_20:3)	GP	PG	LMGP04010615	62.12088975100001	64.717979939	63.237429907	68.458206222	75.168167294	64.189021755	93.00749460700001	81.340514971	75.42370876	86.58478039	89.765979856	87.64600050899999	1.2916379386016283	1.8365950865364912e-4	0.001043186009152727	0.7744571943581137	-0.368742594018301	down
LIPID-N-0980	C36H72NO8P	PC(10:0_18:0)	GP	PC	LMGP01010390	4012.398452773	4487.743134469	4878.316021426	3527.846247661	4162.794074843	3657.830283808	5449.365288073	6197.37256923	4109.822497717	5969.509703884	4949.25942992	5316.044998189001	1.0594570382578887	0.009900942583244844	0.02162244432422201	0.772924846508798	-0.3715999509054731	down
LIPID-N-0352	C41H78NO8P	PE(18:1_18:1)	GP	PE	LMGP02010039	18534.429401135	18187.169544953	16261.053404753	19887.858449986	18887.191402428998	16896.816020685	15854.968879387	13999.42196442	14212.49477987	14466.649642745	12276.104272253	13118.257592515	1.2812338020873717	2.3641393552204665e-4	0.0012591221134461417	1.2946174268384223	0.3725258292272888	up
LIPID-P-0658	C43H76NO7P	PE(P-18:1_20:4)	GP	PE-P	-	6390.304642424	4700.320440839	5194.503170963	5221.812080461	5090.502468665	5946.924074319	7147.220223188	6667.708880286999	7542.37087596	7152.65577132	6938.667632143	6759.626183042	1.2725732108096925	6.26205719206778e-4	0.002513673841056183	0.7710427987976246	-0.37511715186848027	down
LIPID-N-0205	C39H78NO8P	PC(15:0_16:0)	GP	PC	LMGP01010532	151.737911031	142.662992275	122.861292391	152.906650394	163.65727562799998	137.81760553200002	124.218063268	90.85790856	121.088403179	133.37282942	102.8669607	98.98842410399999	1.1309277927263572	0.004032204066360756	0.010627804685349927	1.2982623598055556	0.3765819603344705	up
LIPID-N-1147	C46H89O10P	PG(18:0_22:1)	GP	PG	LMGP04010320	56.01063829999999	44.830191943	46.976376503000004	46.821415497	49.953528898	49.557700618999995	39.575001061	35.358223855	42.175706530999996	38.290909092	33.577328681	37.521653813	1.2860775409602627	2.9400092908958466e-4	0.001458450023780647	1.29868159057561	0.3770477556460025	up
LIPID-N-0250	C42H78NO8P	PC(16:1_18:2)	GP	PC	LMGP01010690	3167.147002062	2829.640144786	3496.1264820220003	2583.422818755	3334.992738817	3195.291744694	2446.908582961	2301.8812399999997	2098.523597461	2592.16547502	2319.358830884	2566.36655085	1.2092123399936376	0.002008581285676427	0.005895990544001088	1.2988729913458532	0.37726036557110193	up
LIPID-P-0647	C41H76NO7P	PE(P-18:1_18:2)	GP	PE-P	LMGP02030047	850.34332692	675.523440241	557.844470969	674.588163505	616.093523077	665.489122602	505.611212295	473.10299524	587.4839899980001	594.2620020530001	441.55157659099996	498.37921858	1.0734637087306993	0.009916631595879988	0.02162244432422201	1.3030234103201022	0.38186300382110594	up
LIPID-N-0815	C44H80NO7P	PE(O-19:1_20:4)	GP	PE-O	-	50.15498066	41.806870253	42.911113151	46.721476509	52.570142317	46.489842962	40.885844945	38.180241721	36.172595017	30.116445353000003	39.060331775	30.933882533000002	1.2093674644792953	0.0013366724847120497	0.004313806655207069	1.303251842334086	0.38211589939248736	up
LIPID-N-0814	C43H78NO7P	PE(O-18:1_20:4)	GP	PE-O	-	1789.7944875	1549.452366427	1370.897141206	1733.941427675	1643.708974695	1557.52773375	2431.30329863	2027.979505913	2226.7952109979997	2078.572523019	1916.624975312	1939.096155051	1.2300929323216896	7.205926991529544e-4	0.00273619519911461	0.7642660917034716	-0.38785307135850644	down
LIPID-N-1158	C42H79O10P	PG(16:0_20:2)	GP	PG	LMGP04010197	21.640473889000003	23.336264299	18.926059379	19.538071995	24.025268661	19.870278058	29.025828854	25.840830265999998	28.681532787	29.955107253	26.493094595	26.752079894	1.2936258568135197	1.6878022556571353e-4	9.934421566976713e-4	0.7636436693809799	-0.38902848848135035	down
LIPID-P-1335	C45H86NO7P	PE(P-16:0_24:2)	GP	PE-P	-	17.847026113	20.265703207	18.429193859	20.162690665	19.648388033	17.793574412999998	25.811140281999997	25.89616395	18.060643186	32.267620021	25.474129419	21.997427579	1.001723061693421	0.027244736216407255	0.05065469777714999	0.7634858654384703	-0.3893266465103988	down
LIPID-N-0388	C43H78NO8P	PE(18:1_20:3)	GP	PE	LMGP02010115	1186.407156721	1086.506232556	1056.968471309	1189.273947512	1184.612256727	1028.912260477	973.7697421989999	913.005780288	923.555617464	801.312563855	722.980053979	796.261050375	1.2725472623574543	3.6812610135259535e-4	0.0017272972344939271	1.3121869964015864	0.3919733293748829	up
LIPID-P-1344	C43H80NO7P	PE(P-20:1_18:2)	GP	PE-P	-	44.80851064	26.926458807	35.458130341	34.978645515	37.821957594000004	37.52225904	30.492725581	24.180819757	31.55481693	26.002323800000003	25.231518662	28.06963415	1.070285581966905	0.012473886321485887	0.026192855566003634	1.3140430469976545	0.39401253796830693	up
LIPID-N-0219	C43H84NO8P	PC(17:0_18:1)	GP	PC	LMGP01010711	717.9545454839999	585.768577552	614.306461957	594.636973756	675.56200986	792.923209909	525.5859762380001	529.5433525669999	399.69434778	602.328907059	434.75847541300004	537.332996584	1.1015258189434671	0.00552497246207956	0.013468602396829142	1.314239363152129	0.39422805844809994	up
LIPID-N-1170	C48H91O10P	PG(22:0_20:2)	GP	PG	LMGP04010584	41.295116056	39.114224371999995	41.827042924000004	56.46552776	54.235259946999996	48.141766316	58.176499983	53.17566999100001	63.622720314	68.299795711	62.593575143	63.586314095	1.152643980256476	0.0029320991621221448	0.008183942624498173	0.7607943065658118	-0.39442164511370637	down
LIPID-N-0382	C41H74NO8P	PE(18:2_18:2)	GP	PE	LMGP02010111	753.597678947	675.523440241	718.196525377	704.56985966	746.924194	637.170436534	579.268154334	533.97004726	600.311151352	506.60163433	538.595879138	450.259845752	1.309144202109351	1.4166280760711484e-4	9.097593738709264e-4	1.3200290665331196	0.4005696975242569	up
LIPID-N-0455	C44H79O10P	PG(18:0_20:4)	GP	PG	LMGP04010039	14.104497099000001	10.817822924000001	13.054012317	11.343075046	15.461806564000002	17.557585362	19.537815980999998	17.208775616	17.90671725	18.930337079	15.575610559000001	19.935168743	1.1015228889762887	0.00618581874164471	0.014644269584092864	0.7547480005501424	-0.4059330650765374	down
LIPID-N-1178	C44H81O10P	PG(20:1_18:2)	GP	PG	LMGP04010541	8.096083172	6.566276797	8.89840978	8.89456986	8.706186465	10.855496325999999	6.491798281	5.920704151	5.490025059	8.282022472000001	6.2593575139999995	6.759626183	1.0270718520423974	0.012975518946801498	0.02699668410909616	1.3268452494901959	0.4080001184007305	up
LIPID-N-0271	C44H80NO8P	PC(18:3_18:1)	GP	PC	LMGP01010955	403.785783382	337.289326106	492.348561422	409.749847462	435.309323255	441.771502664	542.439683314	652.937467115	473.06571072300005	548.549540357	494.925942992	635.8631409469999	1.130839190831961	0.004313042934800302	0.011085105823378152	0.7528132750736387	-0.4096360261805788	down
LIPID-N-1202	C50H91O10P	PG(22:0_22:4)	GP	PG	LMGP04010724	18.687185687	21.116012432999998	21.68140454	21.287004271	20.409584664	17.935167843	25.779929713	25.951497634000003	26.064791871	30.00888662	26.29900599	27.038504732	1.354987693688254	2.422037577961815e-5	2.7792269581460824e-4	0.7516097356710316	-0.41194434064489466	down
LIPID-N-0860	C45H78NO7P	PE(O-20:3_20:4)	GP	PE-O	-	192.21832689400003	189.90239369	139.79988968799998	172.144905428	191.012779548	155.51678432399999	141.383876031	117.86074618299999	163.418035646	111.32328907200001	109.417451122	132.04185044	1.1077988909122547	0.004973653232550561	0.012417736422367993	1.3419323692974456	0.42431196443092506	up
LIPID-P-1387	C43H74NO7P	PE(P-18:1_20:5)	GP	PE-P	-	208.76692457299998	146.914538402	138.21895394	164.149786453	131.306418818	158.820631032	106.115933445	114.81739358200001	116.214081864	147.08656792899998	107.47656507100001	114.28351046799999	1.046746282056321	0.014565871903583731	0.02965381806894466	1.3430385851690563	0.4255007536353459	up
LIPID-N-0274	C46H84NO8P	PC(20:3_18:1)	GP	PC	LMGP01011878	2922.736944025	2735.161341955	3107.6679840190004	2378.547895023	2550.008713275	2945.143351092	3807.689376546	4249.626904615	3258.0989838329997	3915.1378958809996	3260.6885655940005	3872.463813336	1.2360879238907272	8.944304175810551e-4	0.0031839308399903405	0.7440299283038264	-0.42656744056063645	down
LIPID-N-0795	C43H80NO7P	PE(O-18:2_20:2)	GP	PE-O	-	212.07664410900003	194.153939818	189.93813768599998	222.614093957	204.333720588	174.867886471	318.347800334	273.901734086	261.674091615	263.518896838	225.38539266599997	267.807223777	1.2351556680540194	0.0012073087065865276	0.003986926426402021	0.7437962784903331	-0.42702056529854354	down
LIPID-N-0236	C44H84NO8P	PC(18:0_18:2)	GP	PC	LMGP01010764	7535.976789473	6566.276796749	7317.474032139	5746.491763186999	6470.171362041	7079.671517047	5468.091629269	5644.035732691	4238.094111254	5593.0541369719995	4837.6584819909995	4468.227476925999	1.2292433465711514	7.767808086309438e-4	0.002865009735729715	1.3460228366205056	0.4287028869167807	up
LIPID-N-0785	C47H90NO7P	PE(O-24:2_18:1)	GP	PE-O	-	38.443665379	39.444900182	30.941171062	35.728187919	37.108335753	34.454401383000004	28.65130203	26.145165526	26.167409161	25.43764045	25.474129419	28.098276634	1.3377420133259652	2.618140800271863e-4	0.0013457954520854464	1.3509743171128312	0.43400024836741063	up
LIPID-N-1022	C42H80NO8P	PC(14:1_20:1)	GP	PC	LMGP01011398	452.667794989	491.28977472099996	505.899439259	539.670530804	504.29276792400003	556.9341593409999	357.04890547300005	400.062532817	323.757552567	458.200204298	338.19939437799997	377.50793683300003	1.256378355456441	4.270869687762575e-4	0.0019329513805969264	1.3530185503371677	0.43618161928191246	up
LIPID-N-1085	C41H72NO8P	PE(18:2_18:3)	GP	PE	LMGP02010664	15.83573501	16.675508699999998	17.525802003	18.238865161	18.554167875999998	12.885002161	12.609069739	11.288071465	11.595753864	11.723901941	9.170686591	17.300060231	1.0220782197507872	0.011977410999998786	0.025384960626863098	1.3532148817403022	0.43639094811423895	up
LIPID-N-0958	C37H72NO8P	LNAPE(16:1/N-16:0)	GP	LNAPE	-	672.127659602	666.075559958	569.136869166	599.633923115	685.076967746	604.131969455	917.59071861	913.005780288	754.237087596	849.713993886	718.1278388510001	996.7584371610001	1.2213010670809294	0.002127842770147882	0.006229972646618541	0.7372039441442271	-0.439864305277804	down
LIPID-N-0577	C42H78NO10P	PS(18:0_18:2)	GP	PS	LMGP03010031	12831.52804694	10298.189508571	11202.059012163001	13991.458206021001	11798.54777784	13876.156173411999	11273.257400068	8443.920125575	10877.432827915	9744.82124634	7307.4359818230005	6771.083176573001	1.068694377119998	0.007845948362705408	0.017825994680066685	1.3598075211178136	0.44340245443070353	up
LIPID-N-1196	C46H83O10P	PG(20:0_20:4)	GP	PG	LMGP04010638	17.566972920999998	14.455256833	19.468094493	16.190115924	15.889979669	15.103299236	22.159503749000002	24.734156593	18.676346930999998	18.338764045	23.24211046	27.0957897	1.121896554051507	0.006188115569584251	0.014644269584092864	0.7350179932928199	-0.44414852722872644	down
LIPID-N-1183	C46H85O10P	PG(22:1_18:2)	GP	PG	LMGP04010363	16.446760155	16.250354087	14.860796028	16.290054911	14.795759512	16.896816021	14.793809545	10.568733578	10.261729082999999	11.508784474	12.227582121	10.769573919	1.273278861175714	7.225867603295625e-4	0.00273619519911461	1.3623306847143413	0.4460769377782037	up
LIPID-N-0791	C41H76NO7P	PE(O-18:2_18:2)	GP	PE-O	-	707.770793065	651.903739533	569.136869166	664.5942647859999	635.123438847	632.450655523	558.669179018	470.33631105800004	497.693860523	443.679775289	424.568823645	429.637257397	1.31296874700693	1.0889287660396991e-4	7.58909863939324e-4	1.3669192033744457	0.4509279698379516	up
LIPID-N-1039	C44H74NO8P	PC(14:1_22:6)	GP	PC	LMGP01011408	112.02127659999998	102.03710705700001	107.95532677	107.434411225	121.791460933	134.513758824	86.14116950200001	91.853914865	76.449881668	86.58478039	76.664999012	83.063203097	1.2860014099811126	6.234361627911778e-4	0.0025114307834424748	1.369430766733879	0.453576330654831	up
LIPID-N-0343	C45H88NO8P	PE(22:0_18:1)	GP	PE	LMGP02010153	21.18220503	19.651590989000002	20.642503905	22.786089078000003	19.12506535	19.209508716	14.606546133	13.944088280999999	14.161186134000001	17.155617978	14.605167533	14.607666750999998	1.3522874264012334	2.5791900031405955e-5	2.900950340166056e-4	1.3762526674058129	0.4607453599745009	up
LIPID-P-0641	C40H76NO7P	PE(P-18:1_17:1)	GP	PE-P	-	65.17601547699999	45.586022366	45.395440755	53.717205612	54.711007841000004	49.79368967	49.000592796999996	33.200210192	37.198767926	41.41011236	34.935948917	32.366006724	1.1242063518619072	0.004787848141269507	0.012033175859473805	1.3781821182599425	0.4627665438839327	up
LIPID-N-0291	C46H82NO8P	PC(16:0_22:5)	GP	PC	LMGP01010645	257.648936181	214.93927644	239.85053772	217.866992065	232.16497240299998	243.54070018599998	186.014989215	184.261166567	162.648405965	149.506639431	165.945757356	171.28205328200002	1.3568244018976239	2.6107432205640437e-5	2.905155037381688e-4	1.378903534124522	0.4635215317553466	up
LIPID-P-0373	C28H56NO7P	LPC(0:0/20:1)	GP	LPC	-	336.063829801	237.141795106	351.41943191400003	293.320927391	256.42811501	243.068722085	244.06664692299998	253.981607971	142.12494779899998	222.108784478	176.620630636	204.507334521	1.0120886227724382	0.013778318538165019	0.028458490653373567	1.3812361868999699	0.46596003685479637	up
LIPID-N-1063	C40H76NO8P	PE(17:0_18:2)	GP	PE	LMGP02010546	65.685203097	60.466433812	59.172166556	64.460646735	61.847226255	51.917591125	49.62480417	42.274934312	39.507656969	42.754596528	46.969442433000005	41.932596321999995	1.3350167543814828	7.706661162005045e-5	5.996415808245021e-4	1.3819801459197083	0.46673688954026094	up
LIPID-N-1060	C39H74NO8P	PE(14:0_20:2)	GP	PE	LMGP02010416	218.950676991	249.424039474	293.150657213	247.348993285	270.70055183799997	262.419824232	411.979506315	291.608512856	362.75212308199997	339.347803887	334.802843789	391.256329069	1.238943282058655	0.001292709222713344	0.0042077870401213725	0.7233478724051446	-0.467238460029282	down
LIPID-N-0285	C44H78NO8P	PC(20:4_16:1)	GP	PC	LMGP01011903	544.830754374	486.565834579	501.38247998	400.755338615	485.26285215300004	481.417663159	774.022102773	719.3378875	543.871641396	720.6435138019999	645.344611941	607.2206571209999	1.208556778103179	0.0017465755846244229	0.00530510658859183	0.7231661920097917	-0.46760086149253594	down
LIPID-N-0482	C45H85O13P	PI(18:0_18:1)	GP	PI	LMGP06010957	2586.673114224	1766.7536129379998	1924.224652896	1938.816351406	2902.0621550329997	1746.318974205	3483.09946248	2755.6174459609997	3324.800222872	2893.329928549	2523.151866234	2818.420408523	1.0517694376629865	0.008349456172150693	0.01878214299319443	0.7228085044428126	-0.4683146140787462	down
LIPID-N-0337	C41H80NO8P	PE(20:1_16:0)	GP	PE	LMGP02010847	171.596228247	141.718204246	149.05965621	159.402684561	145.103107752	135.929693127	110.485413057	115.64739883700001	98.51259919600001	125.305924415	98.014745573	104.258641128	1.3104301121513031	1.3733969479895556e-4	8.9153081880922e-4	1.3842001742734535	0.4690525914927703	up
LIPID-N-0216	C40H78NO8P	PC(16:0_16:1)	GP	PC	LMGP01010566	18127.079304406998	16250.354086918998	13912.234579622	18188.895667827	14938.483880007	16613.629160004	26591.4044985	21912.138726918998	20318.223584218	23125.127681712	20185.21492987	23601.406672996	1.2556879688006142	5.341039290738654e-4	0.002206334776101495	0.722228963778859	-0.4694718165805416	down
LIPID-N-0355	C42H80NO8P	PE(19:0_18:2)	GP	PE	LMGP02010776	33.962814315	32.170032364	27.598621195	31.930506406	25.833110659000003	31.339345915	51.497438288999994	40.448922751	50.898176251	34.849029623	38.575110263	37.063374071	1.1162716780465403	0.008347927177084827	0.01878214299319443	0.721718511152834	-0.4704918363743878	down
LIPID-N-0598	C46H78NO10P	PS(18:0_22:6)	GP	PS	LMGP03010040	3116.2282399709998	2465.896753887	2583.700707644	3477.876754068	2797.397618294	3568.1544445920003	4519.290341999	4028.292169999	4843.536127147	3990.429009263	4007.92969521	3586.038975072	1.1939093562211773	0.0012745064388977295	0.004172447592472106	0.7210763648949705	-0.4717760401074284	down
LIPID-N-0304	C46H80NO8P	PC(18:2_20:4)	GP	PC	LMGP01010943	555.014506792	429.406158867	636.891258353	393.759609512	379.64681962599997	495.57700619300005	661.664055596	774.6715711539999	533.609912313	645.35240042	693.8667632139999	704.6051021310001	1.0994273546442654	0.005507961393151602	0.013456008908860687	0.7200949481124657	-0.47374094924939353	down
LIPID-N-0970	C45H78NO8P	LNAPE(22:4/N-18:2)	GP	LNAPE	-	200.619922639	191.319575733	198.294512352	203.87553385900003	245.010165548	214.278057916	163.54337978	164.894377288	148.28198524799998	121.541368746	133.435916003	170.70920360600002	1.2592405882313689	3.907120733683555e-4	0.001804263883522162	1.3889507025178827	0.47399539521915934	up
LIPID-P-0644	C45H86NO7P	PE(P-18:0_22:2)	GP	PE-P	LMGP02030060	310.604448755	295.24625884700004	271.01755674599997	352.28492983	273.555039204	304.425875233	418.221620047	431.6027325	430.99262148300005	443.679775289	429.421038772	358.03104783099997	1.3264504998520439	5.2387867000006156e-5	4.6365141874486087e-4	0.7194151738969234	-0.47510350578524674	down
LIPID-N-0329	C35H68NO8P	PE(16:1_14:0)	GP	PE	LMGP02010516	42.007978725	42.468221873000005	43.362809078999994	40.325381329	28.877897181999998	36.955885319000004	50.87322691600001	54.559012083	52.334818323	61.30847804	49.977815811999996	57.055827782	1.2775359733502638	3.4960633071731803e-4	0.0016510353527434967	0.7175454988912532	-0.47885778025079323	down
LIPID-N-0390	C43H78NO8P	PE(18:3_20:1)	GP	PE	LMGP02010699	15.224709865	10.250950107000001	10.389006342	12.442403905	11.703398199	12.082639389	15.854968879000001	19.034787177000002	19.548593903	14.950663943	12.712803634	18.445759584	1.0970226757442831	0.006200610624954812	0.014644269584092864	0.7170049231614941	-0.47994506996814784	down
LIPID-N-0370	C42H78NO8P	PE(18:2_19:1)	GP	PE	LMGP02010668	253.066247592	200.76745601599998	203.714863487	230.359365463	197.911124015	195.87091197200002	164.167591153	152.16763004799998	147.25581234	164.02706844	145.08123230799998	146.076667515	1.3075229411021854	7.462087617144122e-4	0.0027820601281667028	1.3949972202456586	0.4802622472574745	up
LIPID-N-0471	C45H87O13P	PI(18:0_18:0)	GP	PI	LMGP06010008	226.07930368400002	157.779600728	174.35462817299998	166.8981086	255.95236711599998	164.248379195	284.640386181	260.068313173	306.82569958	237.704800821	262.01961687799997	248.61675961400002	1.1252279363125721	0.004121465103430871	0.010763182431028665	0.7158759121647962	-0.48221855826244875	down
LIPID-P-1355	C43H78NO7P	PE(P-16:0_22:4)	GP	PE-P	LMGP02030033	5830.198259423	4464.123433760999	4720.222446657001	4897.010372107	4638.541969111	4342.198530455	6897.535673906999	6972.044140383001	7029.284421813	6856.869254460999	6477.707195043001	6186.776506513001	1.3446447899204361	5.539491017215486e-5	4.7314750342532274e-4	0.7147981138791755	-0.4843922673081129	down
LIPID-N-0225	C48H94NO8P	PC(18:1_22:0)	GP	PC	LMGP01010839	31.315038685999998	32.68966578	30.670153505	27.932946918000003	29.734243392	29.545829130999998	18.726341196	21.580136625	16.777927051	26.459448416999997	24.74629715	21.653717773	1.2696301801018246	0.0010705408758375974	0.0036876796323715476	1.3997419032905403	0.48516083490615164	up
LIPID-N-0393	C45H82NO8P	PE(20:4_20:0)	GP	PE	LMGP02010951	55.501450678999994	46.05841638	37.21974446	52.467968273000004	50.429276791999996	49.557700618999995	36.079417371	34.638885967	39.456348324000004	34.580132789000004	33.237673623	29.673613244000002	1.2379539621143336	0.001724997874463411	0.00528828949785431	1.402417618605743	0.48791602593589234	up
LIPID-N-1301	C45H84NO10P	PS(21:0_18:2)	GP	PS	LMGP03010686	486.78336559	353.35072258800005	404.719551407	441.730323362	328.266047045	443.65941506800004	237.200321818	275.561744596	402.259780051	300.088866195	284.339806464	253.19955702599998	1.0838724359494503	0.006298984180735837	0.014784392622553537	1.4027383209662379	0.4882459011492992	up
LIPID-N-0808	C41H74NO7P	PE(O-18:3_18:2)	GP	PE-O	-	19.043617022	20.312942609	13.03142752	17.264460036	14.343799012	19.964673678	10.892488462000001	14.525091959000001	12.852815675999999	11.777681308	12.300365348	11.743418369	1.1198256330875997	0.008285475966713689	0.018712327431782805	1.4031354902236493	0.48865432587574475	up
LIPID-N-0843	C45H80NO7P	PE(O-18:0_22:6)	GP	PE-O	LMGP02020104	19.425507738	16.037776780999998	12.963673130999998	15.215710799000002	18.007057797999998	15.811266388	23.439137064	22.603809773000002	25.11558193	19.763917263	21.471051939000002	24.460681188000002	1.255816410236709	3.3197480142674324e-4	0.001597980400088052	0.7121521113592894	-0.489742669895948	down
LIPID-P-1340	C41H76NO7P	PE(P-16:0_20:3)	GP	PE-P	LMGP02030027	725.592359797	526.7193257819999	609.7895026780001	594.636973756	585.169909949	604.131969455	892.6222636819999	879.8055700960001	841.461784801	881.981613907	805.467711144	850.681769646	1.36844291399571	4.778224187834047e-5	4.377469901112482e-4	0.7076912621918796	-0.4988079883205896	down
LIPID-P-0649	C43H80NO7P	PE(P-18:0_20:3)	GP	PE-P	LMGP02030055	679.765473915	531.443265924	591.721665562	644.606467349	563.7612547069999	637.170436534	798.9905577010001	893.6389910089999	990.256856504	938.449948944	849.13764729	687.419611835	1.242423457337205	0.001153666951406206	0.0038659753887830385	0.7073563042469868	-0.49949099317002377	down
LIPID-N-1332	C44H84NO10P	PS(18:2_20:3)	GP	PS	LMGP03010359	17516.054159315	15872.438875595	19784.28164245	20387.553385916002	19981.411559245	23126.926955687002	12858.754288007	14386.757749997	18163.260476801002	13337.282942011001	13877.335264286	9761.358488055	1.1262813318193705	0.0035694869861727725	0.009700806737541316	1.4161439792941721	0.501967951617227	up
LIPID-N-0960	C40H78NO8P	LNAPE(18:1/N-17:0)	GP	LNAPE	-	957.272727311	1114.849873405	880.8070594239999	989.39597314	903.9209991089999	972.2748883410001	1529.31786435	1521.67630048	1308.370458075	1430.531154264	1086.896188531	1380.567720435	1.2742986856083443	8.558813519599395e-4	0.003080687780276499	0.7046467323568243	-0.5050279369666115	down
LIPID-N-1192	C45H81O10P	PG(18:2_21:2)	GP	PG	-	53.464700196	48.184189444	40.607463919000004	46.721476509	51.380772581	50.501656822	36.953313294000004	32.536205988	29.245927886	36.462410624	36.634224212	33.110711303	1.3309128634238305	1.3674887598205427e-4	8.9153081880922e-4	1.4192265791717662	0.5051049336920235	up
LIPID-P-1314	C37H72NO7P	PE(P-18:1_14:0)	GP	PE-P	-	343.70164411400003	273.98852821	293.602353141	299.816961558	283.069997089	271.38740815299997	436.947961243	415.002627404	395.076569693	430.234933613	405.159963136	423.908760631	1.3914613645893874	8.938863381486874e-6	1.4506498287670126e-4	0.7044428776884353	-0.5054453697815328	down
LIPID-N-0858	C44H76NO7P	PE(O-17:1_22:6)	GP	PE-O	-	64.412234045	47.003204408	43.588657043000005	48.970103721	50.191402845	48.613744417	85.516958129	66.400420385	81.837289436	71.79545454699999	59.924856823	65.018438286	1.1680418349725825	0.002215613062386887	0.006453683176593598	0.703330954890726	-0.5077243805183023	down
LIPID-N-0806	C40H72NO7P	PE(O-15:1_20:4)	GP	PE-O	-	116.60396518799999	103.218092093	101.857431744	112.93105552	101.096427532	103.599193199	90.822754801	81.063846553	81.324202982	73.139938714	60.410078336000005	62.440614742	1.287361333984225	4.802393207029159e-4	0.0020710736294772326	1.423205969212061	0.5091444666835472	up
LIPID-N-1205	C42H73O10P	PG(16:0_20:5)	GP	PG	LMGP04010654	20.163829788	20.171224404	15.222152771	23.535631482	16.413302352	18.171156894	24.46908583	29.105517602	29.502471113000002	31.030694587	24.115509183	23.830546544	1.201479780557134	0.0011712774684821594	0.0038905590765957107	0.7014786463072284	-0.5115289074150416	down
LIPID-N-0459	C44H77O10P	PG(18:1_20:4)	GP	PG	LMGP04010879	22.40425532	16.581029897	17.932328337999998	22.186455155	22.40772582	22.277366374	29.213092266	33.421544927	21.447013783	33.020531155	26.638661049	32.824286465	1.1411142046603777	0.004252430850018149	0.010995217711962196	0.7010963101994668	-0.512315452786787	down
LIPID-N-0565	C38H72NO10P	PS(16:0_16:1)	GP	PS	LMGP03010909	423.644100597	364.68817892699997	410.13990254199996	445.727882849	365.37438279800006	487.081400373	793.9968667160001	577.683657346	482.30126689800005	574.3636363740001	518.216575603	625.55184677	1.1178403020704957	0.008222162560148339	0.018606328024558794	0.6989295283213849	-0.5167810960343442	down
LIPID-N-0354	C41H78NO8P	PE(20:2_16:0)	GP	PE	LMGP02010877	96.23646035200001	74.16586022199999	74.529828105	72.955460646	92.770839382	72.212649474	143.568615837	110.667367308	107.74815537100001	129.070480084	102.381739188	98.53014436299999	1.1573307409072828	0.0028675304015365693	0.00802343481809247	0.6978243840994901	-0.5190640843359053	down
LIPID-N-0365	C39H72NO8P	PE(18:3_16:0)	GP	PE	LMGP02010047	49.90038684899999	54.797705642	46.524680575	49.020073215	58.516990995	43.138798443999995	70.535885172	90.193904356	69.26667131	63.997446375	62.10835363	76.761856655	1.2078291691495437	0.0019677694870275774	0.0058783279385107206	0.6974443561295997	-0.5198499752045385	down
LIPID-N-0206	C40H80NO8P	PC(16:0_16:0)	GP	PC	LMGP01010564	43790.135398286	40436.927611636	33064.141922997995	40275.411835902	41960.964274415	39740.55611569	68788.093327105	57879.033101912	53566.225812938	54962.512769092005	54150.720821479	53733.299658422	1.2975999159433098	2.4366155284366508e-4	0.001269722587295429	0.697412314967209	-0.5199162553135293	down
LIPID-N-0490	C43H79O13P	PI(18:2_16:0)	GP	PI	LMGP06010847	147.664410064	126.60159579299999	122.861292391	123.92434411	168.414754571	127.43408730700001	179.77287548299998	201.41460849999999	224.73186691599997	182.84984678599997	169.827529458	214.245779022	1.2462305808204	4.6533885196808233e-4	0.0020410229182847165	0.6965133681137878	-0.5217770522885607	down
LIPID-N-1204	C40H69O10P	PG(14:0_20:5)	GP	PG	LMGP04010650	2.225149903	2.8863274260000003	3.4825756039999995	3.3379621719999997	3.891617775	3.2094510880000002	3.8576262860000003	3.6852233310000004	6.105728804	4.657293156000001	3.8478065960000003	5.201475063	1.0311375375926144	0.015442663921356178	0.031215064438897898	0.6957769091547997	-0.5233032940563723	down
LIPID-N-1323	C44H84NO10P	PS(18:2_20:2)	GP	PS	LMGP03010358	1028.558994239	857.867529705	1075.036308425	1009.383770577	880.133604395	1179.945252841	702.862006228	666.217551192	1056.9580955430001	661.48621043	665.723915476	442.23995028	1.043931863126116	0.011754391157958337	0.02500559617123721	1.4374789892199955	0.5235408691911736	up
LIPID-N-0778	C43H82NO7P	PE(O-18:2_20:1)	GP	PE-O	-	656.8520309740001	609.388278259	539.7766338519999	709.56680902	635.123438847	585.252845409	508.732269161	423.30267995199995	407.90373104699995	440.990806954	388.17721019	429.637257397	1.3230891163007914	1.1940357136607783e-4	8.026180891826297e-4	1.4376022037888083	0.5236645255581189	up
LIPID-N-1398	C45H85O13P	PI(19:0_17:1)	GP	PI	LMGP06010232	141.554158613	105.816259171	105.696847131	101.93776693	162.70577984	115.162656677	204.74133041099998	153.82764055799998	181.632604768	160.262512771	162.063985254	191.331791961	1.1538730695720698	0.002226927399436452	0.006470049938004627	0.6954183304620037	-0.5240469994667842	down
LIPID-N-1055	C38H74NO8P	PE(16:0_17:1)	GP	PE	LMGP02010567	376.289651853	491.28977472099996	439.500137856	529.676632085	470.990415325	486.13744417099997	805.2326714330001	702.737782404	708.0593067230001	613.084780399	577.413600157	618.677650651	1.2560512750959159	8.269257785567105e-4	0.0030012386084358566	0.6940971966515357	-0.5267903927342344	down
LIPID-N-1120	C44H87O10P	PG(16:0_22:0)	GP	PG	LMGP04010705	1690.5029014220001	1459.6975037379998	1431.8760914739998	1663.984136645	1531.908219542	1482.0112375679998	2253.4030572670003	2124.8134523070003	2278.103856412	2366.2921348729997	2052.486998879	2274.21321582	1.4043139959319664	9.96301599746882e-7	3.8751121088268856e-5	0.6936671788051625	-0.5276844704974106	down
LIPID-N-1104	C45H74NO8P	PE(20:4_20:4)	GP	PE	LMGP02011173	49.391199228000005	56.214887684	43.182130708	49.169981695	45.576648271	55.221437833	85.516958129	75.807146606	87.224697205	58.081716038	68.416233296	55.680988559	1.125088813430889	0.008390371801942667	0.01883688214823492	0.6936081839884113	-0.527807173649069	down
LIPID-N-0412	C43H74NO8P	PE(20:5_18:1)	GP	PE	LMGP02011172	90.126208901	80.306982406	76.788307745	95.941427698	92.770839382	74.10056187800001	60.79818775	65.293746712	65.161979677	58.619509705	49.007372786000005	54.878999011000005	1.2931415116185434	2.846512228203949e-4	0.001436629808355157	1.4417532300012674	0.527824254509887	up
LIPID-P-0387	C30H54NO7P	LPC(0:0/22:4)	GP	LPC	-	1634.4922631220002	1048.714711423	1811.300670918	1234.246491745	1203.642172497	1316.818902171	1036.190879519	879.8055700960001	933.8173465469999	1064.831460693	829.728786781	962.3874565689999	1.0801820451758914	0.014068586905339332	0.028952744066060652	1.4455160271862895	0.531584604812191	up
LIPID-P-1394	C47H82NO7P	PE(P-20:2_22:4)	GP	PE-P	-	91.908365574	66.843753003	90.11333761799999	75.703782793	82.780133603	73.628583777	54.618495155	55.610352072	46.177780873	52.165985701000004	60.652689091999996	63.013464418000005	1.268497311666734	6.778546586501756e-4	0.0026461955059333313	1.4476876382031878	0.533750351434633	up
LIPID-N-0336	C40H78NO8P	PE(17:0_18:1)	GP	PE	LMGP02011211	595.749516465	538.5291761359999	496.865520701	579.646125678	537.595120523	523.895692261	880.138036218	802.338412981	805.545733011	822.824310535	718.1278388510001	716.0620956610001	1.367573780419988	3.746171333628779e-5	3.733026872809029e-4	0.6896219242842848	-0.5361224539385704	down
LIPID-N-0871	C45H76NO7P	PE(O-18:2_22:6)	GP	PE-O	-	1433.3631528629999	1459.6975037379998	1151.82461617	1469.103111632	1520.014522185	1231.8628439660001	2309.582080856	1778.9779294710002	2388.417444054	1919.923391249	1809.87624251	1795.883735918	1.2303585785137106	0.0013889177671491401	0.0043950155528730455	0.6886694435275543	-0.5381164292548415	down
LIPID-N-0375	C45H84NO8P	PE(18:2_22:1)	GP	PE	LMGP02010676	81.470019346	65.662767967	71.36795661	68.957901158	73.26517571699999	79.764299092	55.866917902	43.381607985	52.334818323	53.026455568	49.492594299	48.57765257	1.359554093849621	3.839017123978679e-5	3.7595891834825684e-4	1.4552928901974116	0.5413095371276792	up
LIPID-N-0975	C45H74NO8P	LNAPE(22:6/N-18:2)	GP	LNAPE	-	18.738104449	19.03747877	16.848258111	18.188895668	21.503804821	22.985333525	31.709937759000002	22.133473461999998	24.936001672	28.503064352	31.102698966	32.537861627	1.2080543028952377	0.0018764596396690057	0.005624427838163563	0.6862847561554466	-0.5431207851762665	down
LIPID-N-1363	C48H82NO10P	PS(20:3_22:4)	GP	PS	LMGP03010618	5244.6324953759995	3788.59999352	4986.723044124	5596.583282408001	5347.406331569	5814.770206001	3670.362874441	3530.289017115	4320.187943917	3484.902962267	3047.19109999	3024.646292073	1.2137196424146375	0.0014046684929724905	0.004420145213569526	1.4602584867824753	0.5462237695103418	up
LIPID-N-0972	C47H80NO8P	LNAPE(22:5/N-20:2)	GP	LNAPE	-	500.022243734	566.872816986	469.763765026	529.676632085	594.684867835	533.335254284	465.66168441	385.67577506699996	322.218293204	318.373850874	295.01467974400003	389.53778004	1.263738018667271	4.5664080613289364e-4	0.0020184589718559034	1.4676691500271095	0.5535267846588723	up
LIPID-N-0353	C41H78NO8P	PE(18:0_18:2)	GP	PE	LMGP02010044	3829.0909092459997	3372.8932610640004	3157.35453609	3367.9438681640004	3339.75021776	3251.92911683	2727.803700902	2224.414082884	2278.103856412	2387.803881554	2071.8958593879997	2142.457790219	1.3727440739877448	1.1312786242363388e-5	1.6873984694814633e-4	1.4689313215251874	0.5547669456482867	up
LIPID-N-0331	C37H72NO8P	PE(16:1_16:0)	GP	PE	LMGP02010520	285.654255331	258.39952574299997	281.858259016	251.846247708	250.71914027900002	235.98905056799998	428.20900201800004	418.87598526	350.951134636	394.74055159	319.760976894	393.547727775	1.3269715881391344	2.859746779201266e-4	0.001436629808355157	0.6784078739896661	-0.5597751801455677	down
LIPID-N-0252	C43H80NO8P	PC(17:1_18:2)	GP	PC	LMGP01011533	519.371373329	452.55346556	582.687747004	390.261744961	431.503340101	404.48523267400003	429.457424765	293.821860202	283.223722689	269.434627175	283.854584951	322.514367886	1.134515420885698	0.0033930211519845144	0.009329047164162177	1.47736979822943	0.563030990148472	up
LIPID-N-0276	C46H84NO8P	PC(22:4_16:0)	GP	PC	LMGP01012072	835.067698293	751.106482506	880.8070594239999	634.61256863	823.043857083	840.121020023	1179.7594953560001	1272.674724038	1026.1729082939999	1263.815117489	1023.8173918760001	1277.45477866	1.3084879233427482	1.44878672445942e-4	9.194534742937996e-4	0.6764573254810468	-0.5639291706763709	down
LIPID-P-0655	C45H82NO7P	PE(P-18:0_22:4)	GP	PE-P	LMGP02030061	2026.5667312229998	1528.19463579	1632.880779394	1783.9109212679998	1562.83183267	1590.56620083	2649.777279252	2415.31529149	2280.669288683	2823.416751837	2474.62971496	2325.769686708	1.3330981229606782	3.543163254253067e-5	3.593779872170968e-4	0.6763685050059229	-0.5641186124452768	down
LIPID-N-0403	C45H80NO8P	PE(18:0_22:5)	GP	PE	-	758.6895551560001	661.351619816	514.933357817	684.582062223	680.319488803	623.0110935	474.400643635	457.609563817	433.04496730000005	436.688457617	432.817589362	418.75311354300004	1.3210735856593432	0.0010454360049198194	0.003631851075195458	1.4784856528918935	0.5641202437273313	up
LIPID-N-0217	C40H78NO8P	PC(14:0_18:1)	GP	PC	LMGP01010490	11609.477756755	12376.723170851	10208.327970762	12492.373398233001	11893.697356694	10666.705085684	20723.81759038	17264.109299997	14879.507170261	17639.632278143	15624.13271014	16498.070684036	1.3017606790768146	5.164012938569773e-4	0.0021488346879909386	0.6747325097329602	-0.567612419932639	down
LIPID-P-0355	C25H52NO7P	LPC(0:0/17:0)	GP	LPC	-	5.651982592	6.093882783	4.968655207	5.296766321000001	4.077159453999999	5.144561302	5.056112123	4.39902785	2.319150773	3.275163432	2.5619695869999997	3.4428265560000004	1.0560482998568044	0.00974590746736824	0.021373264252761235	1.4834538006726115	0.5689599975439148	up
LIPID-N-1397	C45H85O13P	PI(15:0_21:1)	GP	PI	-	888.023210868	650.958951505	667.606581451	718.5613178660001	1122.765030472	609.795706668	1423.2019309060001	1014.819758211	1262.1926772010002	1064.831460693	1038.374037258	1106.745575054	1.0972901308979912	0.004801267961198688	0.012040265792321654	0.6740375233745957	-0.5690991870416697	down
LIPID-N-0227	C50H98NO8P	PC(24:0_18:1)	GP	PC	LMGP01011026	46.081479691999995	53.852917614	49.68655207	42.97376449	41.104618065	38.796599913	32.396570269	36.132895426	24.217680636	35.601940756	28.822157856999997	25.663665509	1.2258993874845643	6.986877011620654e-4	0.002687538641185711	1.4903933344504714	0.5756931271801957	up
LIPID-N-0368	C41H76NO8P	PE(18:1_18:2)	GP	PE	LMGP02010048	9318.133462659	8408.613451952	8040.187516795	9294.325808285	9181.934359367	8731.594871025	6304.534869363	6031.371518268001	6721.432549325	5646.833503674	5774.136001574	5046.805650221	1.3935382364533788	3.880073462746899e-6	8.595295048381216e-5	1.4911926625276843	0.5764666662844404	up
LIPID-N-0465	C46H77O10P	PG(18:1_22:6)	GP	PG	LMGP04010043	41.295116056	36.799493703	39.026528171	34.07919463	40.390996223	37.23907218	27.278037009000002	18.92411981	26.834421552	28.825740552	23.339154763000003	28.241489053000002	1.330652296745266	9.372743329048973e-5	6.913919754415346e-4	1.491305934650329	0.5765762503290691	up
LIPID-N-1151	C38H71O10P	PG(14:0_18:2)	GP	PG	LMGP04010342	120.67746615600001	98.25795494399999	90.79088151	92.443563147	97.052570431	97.227488834	158.549688794	123.947451385	159.56988724	155.42236976799998	145.566453821	152.378013957	1.335555646363502	4.145748875190018e-5	3.9624507087860055e-4	0.6661015942761038	-0.5861858599627405	down
LIPID-P-1322	C43H84NO7P	PE(P-20:0_18:1)	GP	PE-P	LMGP02030074	96.74564797299999	61.647418847	66.399301403	67.958511286	70.172814404	66.07693415899999	51.497438288999994	49.52364687	48.486669917	45.443564863	41.001217826	49.55149702	1.210026931840076	0.0046532503630787895	0.011799313420664074	1.5026079347532186	0.5874686257719848	up
LIPID-N-0391	C44H80NO8P	PE(19:0_20:4)	GP	PE	LMGP02010785	124.750967123	81.251770435	80.85357109600001	103.43685173700001	98.004066219	103.83518225	181.02129822900002	146.08092484600002	124.680008358	169.942798777	142.655124745	126.59977851299999	1.1744698161861558	0.0018413520148402168	0.00553484268324049	0.664585572152245	-0.5894731217646509	down
LIPID-N-0437	C38H73O10P	PG(18:1_14:0)	GP	PG	LMGP04010882	18.839941974000002	23.525221905	18.158176302	18.63862111	15.509381353	17.746376602999998	29.088249990999998	32.314871254	28.732841431999997	23.824259449	25.862306629000003	29.387188406	1.2991898847894279	1.7218624601740933e-4	9.979774258968214e-4	0.6643691694138143	-0.5899429694585766	down
LIPID-N-0421	C47H82NO8P	PE(20:4_22:2)	GP	PE	LMGP02010959	626.30077372	585.768577552	474.280724305	634.61256863	689.8344466880001	637.170436534	1067.401448179	852.1387282689999	933.8173465469999	994.9182839810001	878.2509380539999	773.3470633139999	1.2872950704119086	2.3719377841326965e-4	0.0012591221134461417	0.6632820414705833	-0.5923056298172384	down
LIPID-N-0734	C37H74NO7P	PE(O-16:1_16:0)	GP	PE-O	-	126.023936175	113.61076040399999	124.66807610299999	112.93105552	111.562881206	112.33078807	208.17449296400002	182.87782447599997	162.904949192	174.245148113	156.96915937100002	175.29200101799998	1.3584876737632479	1.9935829402252774e-4	0.0011156207980768055	0.6611518904733769	-0.5969463459084874	down
LIPID-N-0207	C40H80NO8P	PC(18:0_14:0)	GP	PC	LMGP01010739	738.32205032	632.063190939	582.687747004	592.638194012	592.781876258	674.928684625	1144.803658457	942.8859694610001	863.011415875	970.179775298	926.7730893280001	930.307874683	1.335614368304709	7.948293710915572e-5	6.073702799621879e-4	0.6599942828127703	-0.5994745676789816	down
LIPID-N-0957	C37H74NO8P	LNAPE(16:0/N-16:0)	GP	LNAPE	-	1848.3510639039998	1639.2072291170002	1897.1228972210001	1888.8468578129998	1950.566366498	1689.6816020689998	3008.6988188440005	2733.4839724989997	2893.8076013890004	2151.174668066	2134.974656044	3614.681458898	1.157842579917972	0.008556431114195875	0.019171806204588783	0.6599681946511479	-0.599531595453704	down
LIPID-N-1169	C48H91O10P	PG(20:1_22:1)	GP	PG	LMGP04010554	19.24729207	14.69145384	16.893427704	18.138926174	15.7472553	13.734562743	12.10970064	11.122070414000001	10.928741472999999	9.518947906000001	9.122164439	12.144413142000001	1.281686111354381	4.594374482738695e-4	0.0020229493846477356	1.515918766434638	0.6001924458560248	up
LIPID-N-0810	C41H74NO7P	PE(O-20:5_16:0)	GP	PE-O	-	491.366054178	425.154612739	465.246805747	507.19035996800005	428.173104841	427.140181529	758.416818443	647.40409875	836.330920259	656.10827376	621.0835363040001	641.5916377130001	1.3140802451534652	4.838399447347041e-4	0.0020710736294772326	0.6595322760111053	-0.6004848314654874	down
LIPID-P-0654	C43H78NO7P	PE(P-18:0_20:4)	GP	PE-P	LMGP02030003	4684.526112375	3779.1521132370003	3794.2457944420003	4047.528981027	3877.3453382820003	4365.797435512	6647.851124625	5671.702574518001	6901.012808275999	6695.531154356	5167.609110652	6158.134022687	1.329925114505376	1.7550263234855862e-4	0.0010069241936765787	0.6591670887035126	-0.6012838823260932	down
LIPID-N-0297	C48H86NO8P	PC(22:4_18:1)	GP	PC	LMGP01012078	891.078336593	793.62194378	862.7392223080001	804.5088468460001	922.9509148789999	901.4781731710001	1292.117542533	1377.808722981	1144.182792748	1446.664964275	1154.827200315	1449.3096816179998	1.3503262556381321	2.1324933936431707e-4	0.001175976939407108	0.6581609760684028	-0.6034876067138086	down
LIPID-N-0383	C41H74NO8P	PE(16:0_20:4)	GP	PE	LMGP02010096	416.006286284	372.718877168	346.902472635	458.22025624699995	411.52192854199996	336.992364211	655.421941864	608.6705201919999	579.787693186	575.439223708	562.856954775	578.5781732940001	1.3757773184274165	1.0485827461426862e-5	1.6097162157001238e-4	0.6578274858515826	-0.6042188056660985	down
LIPID-N-1077	C41H74NO8P	PE(14:0_22:4)	GP	PE	LMGP02010421	19.501885881	11.99880796	20.823182277	13.092007320999999	10.7994772	16.047255439	21.535292375999997	19.256121912	23.807211472	22.802451482	27.123882562	25.778235444	1.1412178334163359	0.0036064068988839616	0.009777752355924058	0.6575945466880961	-0.6047297598255854	down
LIPID-N-0809	C41H74NO7P	PE(O-16:1_20:4)	GP	PE-O	-	2367.7224372329997	2343.074310207	2102.64454442	2523.4594264429998	2352.573337154	2208.8575133189997	4307.058475109	3347.687861057	3514.642210906	3334.320735503	3372.289513524	3265.243156215	1.3397681687069978	3.1500432222927085e-4	0.0015386641733273053	0.6574037419431155	-0.6051484266233652	down
LIPID-N-1016	C41H80NO8P	PC(18:0_15:1)	GP	PC	LMGP01011442	2897.27756298	2772.952863088	2755.34516025	2463.496034131	2754.58030781	3063.137876376	4974.964644438	4531.828691249	3468.464430033	4506.710929599	3741.057863204	4193.259632192	1.3000269575085441	8.092804274031319e-4	0.0029615110501831363	0.6573261600563135	-0.6053186927796483	down
LIPID-N-0777	C43H82NO7P	PE(O-20:1_18:2)	GP	PE-O	-	8.019705028999999	7.109529912999999	7.069041272000001	7.670317267000001	7.897415045	6.371704365	5.555481222	4.648029427	4.515160796	5.351046987	4.269949312	4.668724864	1.3649894154424997	2.0984110541170277e-5	2.5359520824222805e-4	1.521549762768572	0.6055415184239372	up
LIPID-P-0563	C52H96NO7P	PC(O-24:1_20:4)	GP	PC-O	-	35.999564798	36.705014899999995	35.27745197	36.677608297	39.058902119	32.519291168	64.91798281300001	59.20704151	37.557928444	63.459652708	51.43348035	52.759455208	1.1957306769925942	0.00533039908613216	0.013106782168498124	0.6565882096227585	-0.606939251268731	down
LIPID-N-0203	C38H76NO8P	PC(16:0_14:0)	GP	PC	LMGP01010560	9470.889748931999	10014.753100078	8717.731408659	9364.283099315	9895.556200769	8797.671805184	16354.337977951001	15382.764055766002	13442.865098649	13982.63534243	13489.158054096	13290.112495473	1.3813888636137968	5.713376724526682e-5	4.798335319510117e-4	0.6546388085699124	-0.6112289635224919	down
LIPID-P-1343	C43H80NO7P	PE(P-16:1_22:2)	GP	PE-P	-	185.344294011	144.788765338	155.157551237	163.150396581	173.17223351299998	169.204149257	272.156158717	252.59826588	271.935820698	262.17441267099997	212.769633335	242.02898833400002	1.3631364037493297	3.236696176271083e-5	3.4045248668925464e-4	0.6545824314215527	-0.6113532130074892	down
LIPID-N-0466	C46H75O10P	PG(18:2_22:6)	GP	PG	LMGP04010045	10.285589942	9.542359086	9.304936115	7.995118975	9.610107464	9.769946694	6.429377144	5.190299527	8.158074621	5.485495404	5.385958791	6.301346442000001	1.2971130197601628	2.2481242164541554e-4	0.0012161281475675813	1.5292886121046172	0.6128607022902193	up
LIPID-N-1311	C43H78NO10P	PS(19:1_18:2)	GP	PS	LMGP03010493	398.184719552	337.289326106	450.79253605400004	389.762050025	328.266047045	300.178072323	290.882499913	212.48134523099998	285.276068506	175.320735447	245.522085445	230.285569965	1.1892149181283074	0.0014829877023602295	0.00461554528734581	1.5311302132462536	0.6145969804316364	up
LIPID-N-1064	C45H86NO8P	PE(22:0_18:2)	GP	PE	LMGP02010675	5.60106383	5.99940398	4.742807243000001	4.902007321	4.519604996	4.167566633	3.3520150739999997	3.364287966	3.201659474	3.683886619	2.833693634	3.047560279	1.284924346922546	8.216285319505736e-4	0.0029915705522302934	1.5363288862317708	0.6194870908930956	up
LIPID-N-1212	C45H77O10P	PG(19:2_20:4)	GP	PG	-	61.102514508999995	42.798897681999996	53.300119493000004	58.464307504	56.613999418	54.749459732	91.75907186100001	84.107199154	74.910622305	91.42492339299999	73.75366993600001	86.500301156	1.3367289932389048	4.1856873684359214e-5	3.9624507087860055e-4	0.6508618395394383	-0.6195767643463774	down
LIPID-N-0533	C45H77O13P	PI(20:4_16:1)	GP	PI	LMGP06010594	14.562765958	14.549735636	13.821895394	16.989627822	19.791112402	10.761100705999999	24.344243555	19.477456646	29.553779759	20.22104188	26.201961688	19.476889002	1.1284716080861767	0.003785192782772633	0.010122665814667432	0.6496212235835976	-0.6223293277296887	down
LIPID-N-0303	C46H80NO8P	PC(16:0_22:6)	GP	PC	LMGP01010650	575.382011629	533.805235995	542.0351134919999	424.74069554	518.565204752	533.335254284	955.043401002	824.4718864419999	692.6667130980001	860.469867226	664.75347245	819.175037437	1.2878916537603688	6.449035242663382e-4	0.0025526494897789554	0.6493950625640409	-0.6228316792215569	down
LIPID-N-1194	C46H83O10P	PG(18:1_22:3)	GP	PG	-	25.255705997	25.839952574	24.165732143000003	18.788529591	23.692245135	22.702146665	19.288131432	12.72674724	14.776889879	14.735546476	11.111572642	18.503044552000002	1.2347372767334444	6.745978514095708e-4	0.002642562617935422	1.5409406919797588	0.6238113361984114	up
LIPID-N-0257	C45H84NO8P	PC(19:1_18:2)	GP	PC	LMGP01011769	661.9439071830001	469.55965007	614.306461957	399.75594874300003	513.807725809	608.851750466	398.246856104	365.75564895199994	300.66866213	412.48774260199997	337.228951352	305.90172726599997	1.184936821564067	0.0037747678040467693	0.010122665814667432	1.5414052222390056	0.6242461838923972	up
LIPID-N-0244	C50H96NO8P	PC(24:0_18:2)	GP	PC	LMGP01012173	17.465135397	20.596379017	21.410386983	15.090787065	17.840546035	17.604783172	12.983596562999999	13.280084077	10.620889601	11.562563841	11.742360608	10.826858885999998	1.3039408107057637	3.9872256670532504e-4	0.0018264065958760053	1.5490519032531298	0.6313854845480049	up
LIPID-N-0214	C38H74NO8P	PC(14:0_16:1)	GP	PC	LMGP01010485	1537.746615149	1776.201493221	1788.715874523	1918.828553969	1969.5962822679999	1633.0442299320002	3345.772960375	2744.55070923	2452.5532508220003	2818.038815167	2639.605029291	2463.253609075	1.3208985674197706	2.78403733532191e-4	0.0014182360596079328	0.6453036106875776	-0.631949997025736	down
LIPID-N-0840	C43H76NO7P	PE(O-16:1_22:5)	GP	PE-O	-	771.4192456789999	630.646008896	630.1158194340001	797.013422807	777.847807128	639.53032704	549.30600842	445.43615341300006	456.646944191	462.50255363400004	410.012178263	409.587518718	1.3249557842951447	1.7151882651536692e-4	9.979774258968214e-4	1.5535343181788686	0.6355541115077787	up
LIPID-N-0826	C47H86NO7P	PE(O-20:1_22:4)	GP	PE-O	-	29.787475823	29.052231871	21.749158929	29.981696155999998	28.069125762	24.306872209	21.847398061999996	14.857094061	18.599383963	17.074948927999998	16.157876374	16.09707591	1.289087653861978	2.7561760140539334e-4	0.001410367545930301	1.5573036256344213	0.6390502523760382	up
LIPID-N-0272	C44H80NO8P	PC(16:0_20:4)	GP	PC	LMGP01010007	2174.231141287	1842.336655203	1883.572019384	1863.862111016	2045.715945351	2194.698170285	3283.3518230540003	3358.754597788	2565.432270735	3764.5556691159995	2857.9547100229997	2927.261847063	1.296050681930392	7.419896341031846e-4	0.0027818489252185406	0.6399859817404684	-0.6438877902356632	down
LIPID-N-0856	C43H74NO7P	PE(O-18:2_20:5)	GP	PE-O	-	64.666827856	71.09529913	54.203511348999996	71.20652837	69.69706651	62.06512029899999	52.433755348999995	36.79689963	41.046916331999995	42.754596528	37.119445724	41.24517671	1.3255049448968863	6.812621918390677e-5	5.450097534712542e-4	1.5630046552595191	0.6443220752728434	up
LIPID-N-0741	C43H86NO7P	PE(O-20:0_18:1)	GP	PE-O	LMGP02020072	8.987161509	8.99910597	7.836924348999999	8.569768151	8.872698227999999	6.820083561000001	5.6179023589999995	6.280373095	4.258617569	6.453524004	4.1001217830000005	5.2988595080000005	1.283025827584761	2.4072740789490808e-4	0.001264249969855076	1.5647198760320038	0.6459044018017921	up
LIPID-N-1119	C43H85O10P	PG(18:0_19:0)	GP	PG	LMGP04010317	120.168278535	114.79174544	107.503630843	120.426479559	110.84925936399999	121.29837199200001	197.875005306	172.087756163	179.580258951	189.84116445700002	166.430978869	183.88474616599999	1.4249525762221156	3.210900557071902e-6	7.599131318403502e-5	0.6378249272215949	-0.648767613358281	down
LIPID-N-0567	C40H76NO10P	PS(16:0_18:1)	GP	PS	LMGP03010007	2759.7969053340003	2560.375556718	2872.786101506	3238.023184822	2806.91257618	3200.011525705	4856.364483529001	4692.296373845	4597.254629156	4947.7017365520005	4299.062602852	4009.947735703	1.3902420659467172	5.874313639653255e-6	1.0763258539751772e-4	0.6363588970087538	-0.6520874411742246	down
LIPID-N-0308	C48H84NO8P	PC(18:0_22:6)	GP	PC	LMGP01010821	144.609284339	103.926683114	122.40959646399999	110.43258084	98.47981411299999	130.737934015	182.893932349	241.25486073099998	149.308158157	187.15219612200002	144.110789283	213.672929345	1.1572049538811138	0.004738487113416738	0.011935524081688282	0.6353723405217607	-0.6543258078901675	down
LIPID-N-0563	C42H82NO10P	PS(18:0_18:0)	GP	PS	LMGP03010036	9959.709865006	8871.559585824	9575.953671688001	10893.349603259001	9610.107464208	11610.661287957	16604.022527232	17042.774565381	18676.346930948	17101.838611127	14362.556777023	11571.563465886002	1.257052427493902	0.0015254697320377499	0.004721889960749002	0.6346676893094017	-0.6559266974527991	down
LIPID-N-0415	C45H78NO8P	PE(22:6_18:0)	GP	PE	LMGP02010094	1471.552224431	1360.494760765	1151.82461617	1374.161073806	1351.12401972	1297.939778125	2440.666469229	2086.07987375	2293.496450037	2124.284984715	1921.47719044	1752.920010179	1.335005743601178	2.487167738297499e-4	0.0012901472834273785	0.6345307929759937	-0.6562379169584099	down
LIPID-N-1175	C40H73O10P	PG(18:0_16:3)	GP	PG	-	19.756479691	14.313538629000002	13.370199465999999	14.491153142	18.030845193	15.528079527000001	9.987381971	9.351392537	9.594716692999999	10.648314607	11.887927062000001	9.051024888999999	1.2837915728719735	0.001236996137942993	0.0040731235150818544	1.5778106418999638	0.6579240732954901	up
LIPID-P-0564	C44H78NO7P	PC(O-16:1_20:5)	GP	PC-O	-	76.378143137	65.662767967	56.913686917	59.463697376000006	71.83793203399999	69.380780867	133.581233866	105.133998942	94.92099401700001	108.63432073700001	98.014745573	91.655948245	1.271509358169359	7.196251573887521e-4	0.00273619519911461	0.6323958338678668	-0.6611002314256869	down
LIPID-P-1317	C40H78NO7P	PE(P-17:0_18:1)	GP	PE-P	-	267.32350097799997	269.26458806799997	230.364923234	277.330689441	252.14638396200002	222.77366373599997	139.199136225	148.017603774	177.527913135	185.001021454	146.77950760299998	164.121432326	1.3641819826608073	1.6548818403645957e-5	2.2495880246575504e-4	1.5814387168613873	0.6612376503268773	up
LIPID-N-1433	C47H83O13P	PI(16:0_22:4)	GP	PI	LMGP06010762	132.388781437	125.656807765	106.60023898700001	80.450884685	177.92971245599998	109.498919464	204.74133041099998	194.774566462	198.051371301	167.791624109	195.05904812	200.497386785	1.226600885383521	0.0019853263436325204	0.0058783279385107206	0.6309894680849312	-0.6643121696612264	down
LIPID-N-0318	C50H86NO8P	PC(20:1_22:6)	GP	PC	LMGP01011834	46.692504837	31.272483736999998	33.696516222	29.032275777	29.353645076	30.867367814	56.116602451000006	54.448344715	40.585138523000005	65.073033709	56.285695478	46.744533605	1.186223904724315	0.0013734861973576928	0.004358324916755137	0.629327129751177	-0.6681179572946925	down
LIPID-N-1316	C46H84NO10P	PS(18:1_22:2)	GP	PS	LMGP03010338	299.402321095	241.865735247	297.215920565	375.770591819	312.09061864	332.2725832	197.25079393299998	211.374671558	182.65877767599997	214.041879473	229.024554012	134.046824308	1.2520263921667758	5.929318273746563e-4	0.0023985585761725583	1.590740967041515	0.6696989293272251	up
LIPID-N-0367	C40H74NO8P	PE(17:1_18:2)	GP	PE	LMGP02010573	79.43326886199999	76.05543627899999	74.529828105	72.45576571	78.02265466	65.604956058	50.623542367	45.982291116000006	57.978769318999994	46.841828397	37.119445724	40.901466904	1.3592357910224517	3.474974370067657e-5	3.5754476365308364e-4	1.5963719803691254	0.6747968619013932	up
LIPID-N-0356	C43H82NO8P	PE(20:2_18:0)	GP	PE	LMGP02010122	216.404738887	165.81029896799998	174.80632410099997	168.896888344	175.075225091	158.584641982	139.199136225	115.09406200000001	117.496798	99.491828398	94.618194984	96.81159533299999	1.3113035508584345	1.3464580266749217e-4	8.89288557152739e-4	1.5988524925263776	0.6770368443110172	up
LIPID-P-0368	C24H48NO7P	LPC(16:1)	GP	LPC	LMGP01050021	428.735976806	358.54705674300004	460.729846468	447.726662593	386.78303804	336.52038611	335.20150741099997	278.32842877900003	167.266184052	274.812563845	216.408794681	239.45116478900002	1.2287857346581335	7.279791833864381e-4	0.0027474563200232346	1.6004585851461455	0.67848534493889745	up
LIPID-N-0315	C48H82NO8P	PC(18:1_22:6)	GP	PC	LMGP01010847	672.127659602	675.523440241	727.230443935	589.6400243969999	704.106883516	656.04956058	1123.580471768	1228.407777115	872.24697205	1167.0122574260001	975.2952406019999	1076.957391875	1.341156569159298	3.1759909282799345e-4	0.0015418485874042758	0.6246105289115648	-0.6789712061557212	down
LIPID-N-1200	C48H87O10P	PG(22:0_20:4)	GP	PG	LMGP04010644	107.94777563299999	93.061620788	112.020590122	103.936546673	99.907057796	109.498919464	192.88131432	151.614293212	162.648405965	168.867211443	149.448225923	177.583399724	1.3816431894227847	6.929758271377075e-5	5.505038738660389e-4	0.6244723344665033	-0.6792904362840457	down
LIPID-N-0323	C37H74NO8P	PE(16:0_16:0)	GP	PE	LMGP02010037	631.3926499290001	566.872816986	641.408217632	509.688834648	509.050246866	476.697882148	1048.675106983	973.872832308	759.367952137	989.54034731	766.649990125	813.4465406710001	1.2847900598731838	5.122994118910852e-4	0.002139603426133356	0.62320429076128	-0.6822229284988355	down
LIPID-N-1207	C47H83O10P	PG(21:1_20:4)	GP	PG	-	34.777514508	33.067580991	35.864656675999996	27.982916411999998	34.634446703	38.607808673	58.051657708	50.685654227	56.439509956	59.157303372	56.285695478	48.348512699	1.3846290797903495	4.989118550980379e-6	1.0120783346274482e-4	0.6229624651710671	-0.6827828544998762	down
LIPID-N-0319	C48H80NO8P	PC(20:4_20:4)	GP	PC	LMGP01011047	73.832205032	70.859102123	64.592517691	49.519768151	72.313679929	59.941218844	106.74014481799999	102.36731476	77.47605457600001	147.355464763	85.39898624199999	109.414288217	1.1155354509387552	0.0086697737543887	0.0193875255609952	0.6219595868965311	-0.6851072535638393	down
LIPID-N-0774	C41H78NO7P	PE(O-18:2_18:1)	GP	PE-O	-	1700.68665384	1714.7902713810001	1375.414100485	1728.944478315	1624.679058924	1484.371128074	1123.580471768	962.806095577	1036.434637377	976.095505635	853.989862418	1022.5366726039999	1.3834112676248893	1.689000578279717e-5	2.2495880246575504e-4	1.6114094462306747	0.6883231178764563	up
LIPID-P-1374	C43H76NO7P	PE(P-16:0_22:5)	GP	PE-P	-	2622.3162476879997	2054.913961573	2098.127585141	2311.0890786729997	2093.2907347779997	2525.08284108	1470.017783896	1372.275354615	1469.9926911310001	1688.6721144320002	1368.324665919	1134.242359527	1.345137882983452	5.5919459097724454e-5	4.740634741419028e-4	1.61166345698478	0.6885505158082086	up
LIPID-N-0732	C41H84NO7P	PE(O-16:0_20:0)	GP	PE-O	LMGP02020009	1.461368472	1.072334412	0.9146842540000001	1.646494814	0.9396020909999999	1.418294194	1.919449973	2.039046243	1.688054434	1.731695608	2.392142058	2.2512992290000002	1.1940452889880229	0.0011903729769370656	0.003942459772013138	0.6199444303557633	-0.6897891917154912	down
LIPID-N-0775	C42H80NO7P	PE(O-18:2_19:1)	GP	PE-O	-	26.477756287	24.328291729	20.484410331	28.23276388	22.550450188000003	20.483849589000002	14.481703858	18.675118233	15.854371432999999	14.251532176	12.154798894	12.745905302999999	1.2825827943448178	3.033257413770985e-4	0.001491679836382614	1.6169688744023207	0.6932919081389665	up
LIPID-N-1314	C45H82NO10P	PS(18:1_21:2)	GP	PS	-	549.922630583	463.89092189999997	537.518154213	549.664429522	435.78507114900003	610.739662871	334.577296037	323.148712538	421.75706530900004	375.379979578	244.55164242	246.325360907	1.2476526094367166	4.3299960717781605e-4	0.0019449342159585969	1.6176471565437494	0.693896959425885	up
LIPID-N-0290	C46H82NO8P	PC(18:1_20:4)	GP	PC	LMGP01010905	3487.935203236	3108.352613137	3658.737016069	3073.123855965	3120.9061863959996	3266.0884598640005	5842.618453192	5206.899631826	4397.150912039	6077.068437286999	4629.013231514	5785.781732943001	1.3335986945730778	4.396179525172533e-4	0.001958361662899038	0.617283946816765	-0.6959938219923436	down
LIPID-N-0981	C36H72NO8P	PC(12:0_16:0)	GP	PC	LMGP01010435	4898.3849131570005	4383.816451355	4742.807243053	4572.208663753	4481.545164002	4908.5722518190005	7303.2730664890005	8576.720966345	6670.12390391	7905.566905143	7132.756237238001	7790.755600795	1.399922040192156	5.2352359445058336e-5	4.6365141874486087e-4	0.6167437225596198	-0.6972569685584709	down
LIPID-N-1358	C45H84NO10P	PS(17:1_22:6)	GP	PS	LMGP03010277	102.855899424	61.127785431999996	110.21380641	83.049298351	82.589834445	108.554963261	59.424922728999995	45.705622698	59.312794098999994	63.136976508000004	60.652689091999996	49.837921858	1.1774969487902658	0.005104894655691323	0.012689628728370555	1.6221199267719164	0.6978804850072025	up
LIPID-N-0834	C42H74NO7P	PE(O-17:1_20:5)	GP	PE-O	-	12.933365571	9.424260582	10.005064803	11.667876754000002	11.60824862	10.572309465	6.585429987	7.2487125589999994	7.644988167	7.905566905	6.065268908999999	5.356144476	1.3289462439309954	1.0145865627478474e-4	7.248870033217324e-4	1.6225786816619763	0.6982884387120937	up
LIPID-N-1116	C42H83O10P	PG(17:0_19:0)	GP	PG	LMGP04010237	3.0907688589999998	2.489516455	1.25571468	2.65338011	3.358780134	2.968742256	3.420678325	4.150026274	3.3658471389999995	5.593054137	4.396106905	4.748923818	1.0862647572030568	0.005126463034252203	0.012715419229062233	0.6160516599184155	-0.6988767595789833	down
LIPID-N-0552	C49H83O13P	PI(20:2_20:4)	GP	PI	LMGP06010549	197.56479691299998	165.337904954	153.576615489	175.89261744700002	260.70984605900003	161.41651058899998	398.246856104	276.66841826900003	288.354587231	273.199182844	314.423540254	262.36515185	1.1858536478258253	0.001402854924901804	0.004420145213569526	0.6146386522912479	-0.7021895994900225	down
LIPID-N-1096	C45H78NO8P	PE(20:2_20:4)	GP	PE	LMGP02010894	1379.8984526670001	1403.010222039	1151.82461617	1514.075655866	1484.333430115	1420.654084421	2546.782402673	2124.8134523070003	2519.254489861	2086.639428024	2154.383516553	2176.82877081	1.3815889343926995	1.703033187680892e-5	2.2495880246575504e-4	0.6138569589007551	-0.7040255772825124	down
LIPID-N-0267	C42H76NO8P	PC(16:2_18:2)	GP	PC	LMGP01010699	137.98984526700002	98.25795494399999	113.375677905	94.94203782700001	75.643915189	95.33957643	176.02760724400002	182.601156058	112.879019912	207.588355468	131.495029952	194.76889002	1.1177586306044143	0.006000597111239869	0.014290730227187614	0.6122672193543393	-0.707766651287528	down
LIPID-N-0460	C44H75O10P	PG(18:1_20:5)	GP	PG	LMGP04010878	2.520478724	2.187184286	2.330750988	2.473489933	3.439657276	2.496764155	1.697854935	1.925612191	1.3032395940000001	1.210035751	1.547856626	1.764377004	1.2292632730924828	0.0013585366390657578	0.004335105679715452	1.634920566723106	0.7092205435040878	up
LIPID-N-0432	C38H75O10P	PG(16:0_16:0)	GP	PG	LMGP04010986	473.544487447	460.584163801	392.975457282	464.716290414	402.00697065599996	370.50280939199996	789.627387103	705.504466586	800.4148684689999	610.395812064	599.248568231	687.419611835	1.338215716575413	1.675638224274335e-4	9.914192826956483e-4	0.6116308795980075	-0.7092668485576925	down
LIPID-N-1193	C45H81O10P	PG(19:0_20:4)	GP	PG	LMGP04010472	36.712427468	31.555920146	34.419229707	32.929896278	31.209061864000002	35.634346636	54.119126056999995	49.357645819	57.978769318999994	59.695097039	58.226581528000004	52.358460435	1.4136796035300958	3.5822569975305507e-6	8.138887898389411e-5	0.6103078269385113	-0.7123910024066363	down
LIPID-P-0652	C41H74NO7P	PE(P-16:0_20:4)	GP	PE-P	LMGP02030093	7561.436170518001	5739.587271979	5736.538284455	6396.095179895	5804.124310065999	6253.709840058001	11360.646992316999	9960.06305769	11005.704441451	10433.197140121	9558.863800924	9194.237308291	1.380760685282143	5.2763546310211244e-6	1.0162838407989344e-4	0.6094917519725543	-0.7143213973705176	down
LIPID-N-1035	C44H80NO8P	PC(16:1_20:3)	GP	PC	LMGP01011491	402.258220519	349.571570474	379.87627537199995	271.834045146	336.829509142	332.744561301	667.906169329	658.470835481	415.086941405	553.927477027	528.891448884	578.5781732940001	1.2544929033867267	0.0010826295781676592	0.003715610878545199	0.609226810699267	-0.7149486619069366	down
LIPID-P-0664	C45H76NO7P	PE(P-18:1_22:6)	GP	PE-P	LMGP02030006	3462.47582219	2347.798250348	2461.742807108	2648.383160425	2450.101655479	2619.478461307	4556.743024390999	4288.360483172	4412.543505662999	4678.804903044001	4294.210387725	4067.2327033559995	1.3796032961508653	2.2547421082349174e-5	2.6681114947446524e-4	0.6080327019477167	-0.7177791763680765	down
LIPID-N-0369	C41H76NO8P	PE(16:0_20:3)	GP	PE	LMGP02011222	90.63539652200001	78.889800364	74.529828105	82.949359364	81.35288992	64.189021755	136.702290732	128.374146077	128.784699991	140.901940758	131.980251465	111.13283724700001	1.3816855851742662	4.010128851797574e-6	8.595295048381216e-5	0.6074826772182909	-0.7190848250127092	down
LIPID-N-0842	C45H80NO7P	PE(O-18:1_22:5)	GP	PE-O	-	603.387330779	491.28977472099996	379.424579444	562.15680292	551.867557351	554.574268835	358.921539592	320.935365192	333.506195195	301.164453529	286.280692515	306.474576943	1.3121492797593743	8.968819267578424e-4	0.0031839308399903405	1.647736914634827	0.7204859134855908	up
LIPID-N-0823	C45H82NO7P	PE(O-16:1_24:4)	GP	PE-O	-	160.903288208	159.90537379100002	133.024450769	176.89200731900002	158.186174844	148.437112807	282.143540688	249.00157644200002	284.762982052	228.831205316	252.315186623	251.767432835	1.394704878792888	5.751005077927895e-6	1.0710068472993588e-4	0.6052008905864564	-0.7245139843259065	down
LIPID-N-1036	C44H78NO8P	PC(14:1_22:4)	GP	PC	LMGP01011407	155.302224378	94.00640881700001	126.474859815	133.41854789299998	110.37351147	137.81760553200002	89.88643774100001	80.233841298	76.449881668	76.904494383	53.374366401	79.053255361	1.2437967557873626	0.0011322507472866978	0.003825394680429981	1.66130593410235	0.7323177740649394	up
LIPID-N-1289	C41H80NO10P	PS(15:0_20:2)	GP	PS	LMGP03010152	68.33297872600001	44.027122119	104.793455275	104.935936545	97.052570431	91.65814724100001	138.574924851	189.24119809599998	148.795071703	137.675178756	135.862023566	98.873854169	1.110043808491472	0.004666945300197164	0.011807683432124672	0.6016334785696562	-0.7330432452545282	down
LIPID-N-0339	C43H84NO8P	PE(20:1_18:0)	GP	PE	LMGP02010852	297.87475823299997	260.761495813	240.753929576	295.319707134	250.71914027900002	257.700043221	186.014989215	141.654230154	158.030627877	181.774259452	139.743795668	154.096562986	1.379022537986497	8.80938037256756e-6	1.4503559569908328e-4	1.6676427246613725	0.737810239280704	up
LIPID-N-1231	C39H76NO10P	PS(14:0_19:0)	GP	PS	LMGP03010100	8330.309478093	7870.084275816	9124.257743778	8594.752897984	8201.893697176	10005.935744093	15105.915231542	14276.09038269	18573.729640118	14950.66394306	13683.246659191002	10414.407119298	1.2569334355629531	0.002180733013327814	0.006368413118612845	0.5991356960276295	-0.7390453042020626	down
LIPID-N-0751	C40H78NO7P	PE(O-17:1_18:1)	GP	PE-O	-	61.102514508999995	63.06460089	51.94503171	69.207748626	65.415335462	56.165394035	34.643731213	36.243562793	35.402965336	36.569969357	34.935948917	41.531601548000005	1.3864945795249117	6.421184436630328e-5	5.247816920871981e-4	1.6728415644862478	0.7423008136047029	up
LIPID-P-1309	C37H74NO7P	PE(P-16:0_16:0)	GP	PE-P	LMGP02030013	695.0411025430001	533.805235995	575.912308085	559.6583282409999	537.595120523	547.494597318	976.890799065	926.8392012019999	959.471669255	1035.252809007	914.64255151	965.2517049510001	1.4219647676161602	4.6457043597879546e-7	3.2696659614675224e-5	0.5969710121192555	-0.744267216474584	down
LIPID-N-1062	C40H76NO8P	PE(16:0_19:2)	GP	PE	-	60.084139267	58.576857755	58.720470628	81.45027455600001	49.00203311	60.885175047	129.21175425299998	90.747241192	108.774328279	109.172114404	78.605885063	102.54009209899999	1.2509162232164261	9.162137325476678e-4	0.003232356522279971	0.5956192672465993	-0.7475376715389963	down
LIPID-N-1130	C36H69O10P	PG(14:0_16:1)	GP	PG	LMGP04010203	122.20502901799999	113.846957411	110.665502338	129.92068334200002	105.140284633	100.059357441	208.48659865	174.30110351	219.087915921	180.698672118	177.591073662	187.894693902	1.3867303066188232	1.677341260940375e-5	2.2495880246575504e-4	0.5939043080303342	-0.7516975972811768	down
LIPID-N-0786	C47H90NO7P	PE(O-18:2_24:1)	GP	PE-O	-	20.011073502000002	22.155279264	17.209614852999998	22.836058572	19.93383677	18.80832733	14.481703858	12.145743562	10.903087151	11.455005107	10.28669607	12.430837981	1.3614567609460229	2.522322308902713e-5	2.865358142913482e-4	1.686875945487963	0.7543538803177886	up
LIPID-N-1014	C41H80NO8P	PC(16:0_17:1)	GP	PC	LMGP01011527	72.30464216899999	77.000224307	84.918834447	87.94630872399999	51.380772581	41.911655380999996	120.472795028	148.84760902899998	103.13037728399999	118.852400411	91.70686590700001	118.579883042	1.196340017633924	0.0014346586090587057	0.004477396098600796	0.5921727485368653	-0.755909994874002	down
LIPID-N-0259	C46H86NO8P	PC(20:1_18:2)	GP	PC	LMGP01011818	2586.673114224	2121.049123554	2714.6925267379997	2128.700427059	2307.377287199	2430.687220853	1454.412499566	1477.409353557	1267.323541743	1570.357507688	1445.9601079570002	1231.626804537	1.3830851650648401	3.092819267141793e-5	3.28359129670381e-4	1.6916097747855903	0.7583968019619446	up
LIPID-N-1000	C39H74NO8P	PC(15:1_16:1)	GP	PC	LMGP01011438	62.630077371999995	59.521645783000004	53.300119493000004	50.968883465	45.338774324	55.221437833	115.47910404299999	73.04046242300001	65.67506613100001	114.550051075	106.263511289	80.198954714	1.1526120046049246	0.007281118989920652	0.016777588585293837	0.5889350280546709	-0.7638196117205731	down
LIPID-N-0596	C44H74NO10P	PS(16:0_22:6)	GP	PS	LMGP03010043	57.029013542	75.77199987	90.158507211	100.93837705799999	55.852802786999995	80.519464054	133.581233866	146.08092484600002	183.684950585	108.63432073700001	103.837403726	109.757998023	1.1363111717984966	0.005629734324772885	0.01366533801910683	0.5859008895124092	-0.7712714546459437	down
LIPID-P-0404	C28H56NO6P	LPC(O-20:2)	GP	LPC-O	-	0.493402805	0.533805236	0.418722125	0.357781574	0.383928551	0.39457369299999995	0.9425591740000001	0.758071466	0.66701239	0.828202247	0.499778158	0.7160620959999999	1.207877252054506	0.0027099593264710564	0.007638992046826601	0.5853123405680929	-0.7727213985040711	down
LIPID-N-1070	C41H76NO8P	PE(18:0_18:3)	GP	PE	LMGP02010628	73.832205032	62.828403883	47.879768358	64.96034167100001	69.459192563	61.357153148	112.98225855	105.687335779	140.072601982	102.71859040000001	79.091106576	113.997085629	1.2531532942977706	0.0013316949273623649	0.00430998700137791	0.5810368313229117	-0.7832984774146168	down
LIPID-N-0246	C40H74NO8P	PC(14:0_18:3)	GP	PC	LMGP01010497	60.898839461	75.299605856	84.105781777	63.861012812	72.123380771	69.852758968	147.313884076	101.703310556	91.22677154700001	121.541368746	131.980251465	139.775321073	1.2669659086414016	0.0014324345655447699	0.004477396098600796	0.5809374437191761	-0.7835452746225493	down
LIPID-P-0660	C45H80NO7P	PE(P-18:0_22:5)	GP	PE-P	-	1328.9796905760002	930.616207885	883.065539064	1036.866992053	880.133604395	1043.071603512	549.30600842	661.2375196630001	643.923499954	588.884065383	577.413600157	518.4289572590001	1.3049735960592137	0.0010335945436630517	0.003612810466465313	1.7243288272862551	0.7860349207488313	up
LIPID-N-1100	C45H76NO8P	PE(20:3_20:4)	GP	PE	LMGP02010925	56.519825921000006	61.41122184	46.976376503000004	74.95424038899999	68.507696775	42.289237862	107.988567564	100.15396741299999	104.669636646	101.643003066	109.660061879	82.49035342	1.318284820301859	8.00633632435255e-5	6.073702799621879e-4	0.578066877519109	-0.7906916847154553	down
LIPID-N-1168	C48H91O10P	PG(24:0_18:2)	GP	PG	-	64.666827856	52.908129585	60.075558412	58.464307504	52.808016263999995	51.917591125	36.516365332	30.322858641999996	37.096150635	33.181869255	30.763043908	28.527913891	1.3962136557606555	6.055213145926891e-6	1.0918606561544361e-4	1.73536760613907	0.7952413039436171	up
LIPID-N-0790	C41H76NO7P	PE(O-18:3_18:1)	GP	PE-O	-	68.740328823	70.386708109	58.268774699999994	71.456375838	77.07115887100001	59.705229794	37.452682392	50.906988962	52.078275096000006	26.486338100999998	36.634224212	29.78818318	1.276392784596949	4.184777259484497e-4	0.0019015627867097552	1.7383086632060916	0.7976842773990798	up
LIPID-N-0300	C44H76NO8P	PC(14:0_22:6)	GP	PC	LMGP01010512	68.740328823	94.47880283100001	79.046787384	49.969493593	78.974150448	61.357153148	135.453867985	136.12086178799998	103.13037728399999	145.204290094	114.512277006	118.007033365	1.2928544301021565	1.6172899746141387e-4	9.669691637692956e-4	0.5748939559358218	-0.7986322316211665	down
LIPID-N-0995	C39H78NO8P	PC(14:0_17:0)	GP	PC	LMGP01011366	113.03965184200001	112.90216938299999	127.378251671	108.43380109700001	122.267208827	119.882437689	187.887623334	248.448239606	142.638034253	204.361593466	184.86939635299998	261.79230217400004	1.2288821361059803	0.004222261363374039	0.010950887919618511	0.5722805927506521	-0.805205412021334	down
LIPID-N-1107	C47H74NO8P	PE(20:4_22:6)	GP	PE	LMGP02010961	437.90135398300004	372.24648315400003	321.155804744	402.754118359	437.688062726	337.936320414	774.022102773	641.870730384	718.321035806	661.48621043	601.674675794	641.5916377130001	1.3788104062688493	6.66638344081574e-6	1.1832830607447938e-4	0.5718498048015783	-0.8062918190751146	down
LIPID-N-0589	C44H78NO10P	PS(18:0_20:4)	GP	PS	LMGP03010039	3788.355899573	2947.738648325	3577.431749046	3417.9133617559996	3339.75021776	4285.561158319	6766.451285534	6352.30688346	8353.047473511999	5625.321756993	5735.318280555	4571.3404187020005	1.2292765321291101	0.0026191580160815795	0.00740140175688725	0.5709783223118501	-0.8084921214303513	down
LIPID-N-0859	C45H78NO7P	PE(O-18:1_22:6)	GP	PE-O	-	404.804158624	373.191271182	295.860832781	397.257474064	394.870752242	363.423137875	730.327306649	625.270625288	718.321035806	623.840653739	616.2313211759999	598.627911973	1.3953522653888397	3.994558768155792e-6	8.595295048381216e-5	0.5697993363522387	-0.8114741535377985	down
LIPID-P-0401	C28H58NO6P	LPC(O-20:1)	GP	LPC-O	-	0.519371373	0.590492518	0.582687747	0.524679683	0.466708684	0.65132978	1.491865182	1.11774041	0.7080593070000001	0.994918284	0.761797775	0.7905325540000001	1.0805040044214838	0.016568077643828432	0.033136155287656864	0.5686818361730004	-0.814306369868584	down
LIPID-P-1391	C45H78NO7P	PE(P-16:0_24:6)	GP	PE-P	-	176.688104456	111.48498734	136.412170229	149.65863331100002	127.738309611	136.401671228	259.359825566	239.041513385	245.255325082	254.107507665	228.539332499	251.481007996	1.4026087792386588	9.818209900306952e-6	1.5278748557189998e-4	0.5673248496364715	-0.8177530373968757	down
LIPID-N-1165	C45H85O10P	PG(21:0_18:2)	GP	PG	LMGP04010361	13.137040619	11.809850354000002	11.834433311	10.043868212000001	10.514028462999999	12.129837199	20.099606217	18.868786126	19.189433385	20.597497447000002	20.718958594	23.143126931999998	1.4147670048144256	9.213228239888924e-7	3.8751121088268856e-5	0.5665513477568169	-0.8197213783878321	down
LIPID-N-0247	C40H74NO8P	PC(16:1_16:2)	GP	PC	-	224.04255320099998	123.767231709	141.832521364	196.879804756	163.65727562799998	155.752773375	348.309946248	244.57488175	272.96199360599996	349.56588356099996	218.349680732	342.56410656400004	1.203867979160804	0.0016043719283839815	0.0049526263876201165	0.5662991371813285	-0.8203637631638752	down
LIPID-N-1399	C46H87O13P	PI(19:0_18:1)	GP	PI	LMGP06010300	213.858800782	155.890024671	160.803750336	167.897498472	255.95236711599998	152.92090476799999	335.825718784	288.841828673	466.908673274	257.065372834	308.60088210099997	311.630224032	1.1668025686658465	0.003080914981711048	0.008578233870646447	0.562414901844517	-0.8302932740680165	down
LIPID-N-0782	C45H86NO7P	PE(O-22:1_18:2)	GP	PE-O	-	5.60106383	5.408911462000001	4.810561632	5.946369738	5.923061284	5.286154733	3.807689377	2.589616395	3.1041730480000003	3.146092952	2.814284774	3.0361032860000003	1.402748384208479	1.6881873867204769e-6	4.973266290616148e-5	1.7826897116488452	0.8340556146726821	up
LIPID-N-1225	C50H75O10P	PG(22:6_22:6)	GP	PG	LMGP04010977	131.370406195	111.48498734	125.571467959	115.42953020000002	126.548939875	126.96210920600001	53.682178096	40.338255384	133.402478078	77.44228805	50.948258837	56.769402944	1.1290692034633318	0.010367386728939127	0.022518836183699518	1.7871984267416765	0.8376998209400314	up
LIPID-P-0381	C28H54NO7P	LPC(20:2/0:0)	GP	LPC	LMGP01050132	1339.163442994	869.204986045	1440.9100100320002	1004.386821218	756.4391518860001	689.088027659	767.779989041	747.004729327	369.93533344	661.48621043	430.39148179800003	416.461714837	1.0255346550214515	0.015033180120644106	0.030495879673306612	1.7975495312598613	0.8460315244995921	up
LIPID-N-1195	C46H83O10P	PG(18:2_22:2)	GP	PG	LMGP04010364	57.029013542	49.128977471999995	43.001452336999996	48.020683343	43.626081903999996	45.92346924100001	23.907295594	28.16484498	25.96217458	28.987078651999997	27.512059771999997	23.42955177	1.3989131962366905	3.4924669086112645e-5	3.5754476365308364e-4	1.81516980641968	0.8601045164967958	up
LIPID-N-0857	C43H74NO7P	PE(O-16:1_22:6)	GP	PE-O	-	1066.7480658069999	982.5795494419999	953.07840789	1104.3258084039999	1108.492593644	925.077078227	2125.43972576	1687.6773514420001	2052.3458165879997	1984.458631291	1768.632413927	1558.151120159	1.3768434167409467	1.0699510295671145e-4	7.54946813408846e-4	0.5493838721616616	-0.8641135359368468	down
LIPID-P-0377	C32H64NO7P	LPC(24:1)	GP	LPC	LMGP01050144	115.07640232600001	84.55852853399999	126.926555743	83.4490543	73.26517571699999	100.059357441	73.656942038	60.313715183	49.564151471	43.615066395	45.659344348999994	47.60380812	1.201907830509212	0.002006306521196922	0.005895990544001088	1.8205722735760113	0.8643920144215529	up
LIPID-N-0380	C39H70NO8P	PE(20:4_14:0)	GP	PE	LMGP02010935	28.310831723000003	27.209895215	26.650059746999997	25.884197681	32.588730757	32.283302118	53.80702037	64.740409875	50.231163861000006	45.766241063	39.594075439	60.722065711999996	1.2976665233771927	0.0010558485743096453	0.003656841403706576	0.5492170521165206	-0.864551675844391	down
LIPID-P-0420	C25H50NO7P	LPE(20:1/0:0)	GP	LPE	LMGP02050020	22.124202129	15.896058576	17.774234763	10.468608908	14.224862039000001	10.572309465	11.017330737	11.786074617999999	3.4376792430000003	9.572727273	7.084234086	7.017408537000001	1.0375703962312488	0.013091903734146386	0.027189035908574577	1.824290228409034	0.8673352677581703	up
LIPID-N-0310	C48H84NO8P	PC(18:1_22:5)	GP	PC	-	298.383945853	248.95164545900002	271.01755674599997	193.88163514099998	272.603543415	296.874225615	153.555997808	165.447714125	152.38667688200002	125.305924415	137.317688105	130.036876572	1.3446690861270683	2.8124774036196313e-4	0.0014263278261213844	1.8305780280675135	0.8722992695762822	up
LIPID-N-1354	C49H96NO10P	PS(21:0_22:6)	GP	PS	LMGP03010004	1028.558994239	920.223539573	1011.798878518	965.410616215	930.562881188	1142.18700475	2147.287123823	1582.5433525	2349.935959993	2043.615934663	1766.2063063639998	1097.57998023	1.1960665499214678	0.0058161788548070775	0.013997318587402103	0.5459770484499039	-0.8730877898658069	down
LIPID-P-0374	C28H56NO7P	LPC(20:1/0:0)	GP	LPC	LMGP01050047	1339.163442994	940.064088168	1684.825811104	889.456985954	875.376125453	873.159487102	980.011855931	641.870730384	345.820270095	596.9509703880001	451.74122835800006	568.8397287930001	1.0198227283725487	0.014269034555481772	0.02920652838743656	1.8414542808555192	0.8808455788277606	up
LIPID-P-1383	C47H84NO7P	PE(P-18:1_24:4)	GP	PE-P	-	247.465183762	194.86253083900002	202.58562366799998	216.367907257	202.906476905	206.726408298	433.82690437699995	318.16868101	430.99262148300005	446.368743624	346.93338160699994	366.62379297900003	1.3578105817325532	2.0989012862579378e-4	0.0011630984688726913	0.5424501551825354	-0.8824375180210335	down
LIPID-N-0268	C42H76NO8P	PC(14:0_20:4)	GP	PC	LMGP01010506	208.76692457299998	243.28291729	238.04375400799998	223.36363636	221.69851872900003	194.454977668	412.603717688	477.52968993300004	314.521996392	479.711950979	394.485089855	376.36223748	1.3380234522519034	4.83893036634847e-4	0.0020710736294772326	0.5415456082919085	-0.8848452499702264	down
LIPID-N-1199	C48H87O10P	PG(22:1_20:3)	GP	PG	LMGP04010616	1.7363297869999998	1.799821194	2.44367497	2.818279439	2.602340982	2.7327532060000004	5.6990498370000005	4.3934944819999995	3.725007657	5.254244127	3.867215457	3.3339851169999997	1.2256732648962003	0.0017317286031706014	0.00528828949785431	0.5379363363743176	-0.8944926519043537	down
LIPID-N-0340	C43H84NO8P	PE(20:0_18:1)	GP	PE	LMGP02010135	111.00290135799999	91.172044732	79.95017924	101.93776693	89.44060412200001	87.31594871	55.804496764	53.839674195	48.178818043999996	53.779366702	44.252201962	44.453134899	1.3869782717992714	5.395753488472084e-5	4.7062259906817795e-4	1.8674827817430824	0.9010949413768238	up
LIPID-N-0765	C45H88NO7P	PE(O-22:1_18:1)	GP	PE-O	-	16.115788202	14.69145384	12.737825167	14.166351434000001	13.701539355	13.498573692999999	9.488012872999999	7.608381502	8.209383266	7.071986721	6.2593575139999995	6.816911151	1.4015053995764275	1.8442322136376713e-6	5.1098726699814505e-5	1.8680747567671714	0.9015521900899961	up
LIPID-P-0432	C25H44NO7P	LPE(20:4)	GP	LPE	LMGP02050051	179.74323018099997	110.776396319	167.127493327	102.937156801	113.227998836	69.380780867	73.656942038	89.917235937	37.968397607	94.651685395	49.007372786000005	51.842895726	1.0114899557741595	0.018567805724961754	0.03636728845440785	1.8718128601028612	0.9044362045274018	up
LIPID-N-0332	C37H72NO8P	PE(14:0_18:1)	GP	PE	LMGP02011247	407.859284349	340.123690191	405.622943263	318.805369123	361.568399643	283.65883878299996	786.5063302369999	719.3378875	600.311151352	699.1317671219999	533.743664011	653.048631243	1.3525139879993264	8.51435369944537e-5	6.405500531503272e-4	0.5304600175690583	-0.9146840800878335	down
LIPID-P-1342	C43H80NO7P	PE(P-18:1_20:2)	GP	PE-P	-	292.782882023	288.160348634	291.343873502	312.309334956	411.52192854199996	325.664889784	596.12186141	628.037309471	602.876583623	669.553115436	548.300309393	578.5781732940001	1.4093649098646495	7.092471024737621e-7	3.7584280558618754e-5	0.5303713461217512	-0.9149252604713984	down
LIPID-N-0358	C43H82NO8P	PE(20:1_18:1)	GP	PE	LMGP02010853	1843.259187695	1766.7536129379998	1413.8082543579999	1763.92312383	1560.4530931979998	1496.170580603	998.7381971269999	935.13925375	800.4148684689999	844.3360572160001	703.5711934689999	933.744972742	1.391794003311836	1.1437472020252877e-5	1.6873984694814633e-4	1.8873605292184241	0.9163700371586065	up
LIPID-P-0362	C28H58NO7P	LPC(20:0/0:0)	GP	LPC	LMGP01050045	47.812717603	45.869458773999995	57.817078771999995	40.725137278000005	45.62422306	40.542918888	33.270466192	26.615501836999996	16.67530976	23.178907048000003	19.408860509	27.668639375999998	1.3028166053979815	1.0795659843608496e-4	7.570289865641513e-4	1.8961716696604753	0.9230895843607775	up
LIPID-N-1025	C42H78NO8P	PC(18:1_16:2)	GP	PC	-	661.9439071830001	585.768577552	582.687747004	629.615619271	680.319488803	788.2034288980001	1367.0229073169999	1322.4750393269999	908.16302384	1365.995914222	1038.374037258	1460.7666751489999	1.3098964458604123	6.896984256260783e-4	0.002683210313394606	0.5264163629777076	-0.9257237607916097	down
LIPID-N-0760	C43H84NO7P	PE(O-20:1_18:1)	GP	PE-O	-	42.007978725	38.027718139	32.52210681	40.974984746	40.914318906999995	35.634346636	23.189452515	19.588124012999998	20.164297647999998	20.194152195999997	17.079797248	20.336163517	1.4138070168300465	7.63925856561277e-6	1.314878444020622e-4	1.9085662495262434	0.9324892657801516	up
LIPID-P-0427	C27H52NO7P	LPE(22:2)	GP	LPE	LMGP02050056	58.811170215	42.751658281	50.138247998000004	39.22605247	40.67644496	29.498631320999998	24.406664692	29.603520755	12.41669219	31.729826354	19.433121585	18.846754358	1.173478389140741	0.00254488145211324	0.007209439724689877	1.9137258158428323	0.9363841461984419	up
LIPID-N-1111	C36H71O10P	PG(14:0_16:0)	GP	PG	LMGP04010974	56.01063829999999	60.938827826	60.52725434	63.461256863	58.041243101000006	54.749459732	125.466486014	118.414083019	106.208896008	111.32328907200001	104.32262523899999	112.851386276	1.4417788886991605	1.6628615699504195e-6	4.973266290616148e-5	0.5212725889734098	-0.9398900968215788	down
LIPID-N-0841	C44H78NO7P	PE(O-17:1_22:5)	GP	PE-O	-	39.462040621	41.570673246	30.941171062	41.974374618	45.67179785	46.489842962	87.701697935	88.810562264	86.198524297	78.51787538399999	66.96056875800001	70.74693505100001	1.3810087777047597	1.9475870237152616e-5	2.4582876210450414e-4	0.5138678575936748	-0.9605306804178702	down
LIPID-P-0662	C45H78NO7P	PE(P-18:0_22:6)	GP	PE-P	LMGP02030005	1675.227272795	1346.322940341	1316.693629857	1451.613788875	1443.8948591029998	1359.296931273	3027.42516004	2703.05044649	3258.0989838329997	2904.0858018890003	2498.890790597	2374.4619092129997	1.3888126103511256	5.265055723423156e-5	4.6365141874486087e-4	0.5125278964688658	-0.964297563436127	down
LIPID-N-0522	C45H79O13P	PI(16:0_20:4)	GP	PI	LMGP06010958	339.118955526	224.859550738	243.012409215	252.84563758	413.90066801300003	228.43740095	661.664055596	510.176563288	636.227203142	470.031664972	499.778158119	552.227088174	1.2964254599378948	1.1631070062363768e-4	7.91191352745224e-4	0.511147473833297	-0.9681885041691055	down
LIPID-N-0240	C46H88NO8P	PC(18:2_20:0)	GP	PC	LMGP01011630	62.630077371999995	65.190373953	67.754389186	68.458206222	62.322974149	67.020890361	33.582571878	34.804887018	30.733878603	33.665883555	33.625850833	33.568991045	1.455315350646926	1.055983328649404e-8	3.6581432192174943e-6	1.9670609727471415	0.9760416773503501	up
LIPID-P-1366	C45H82NO7P	PE(P-16:0_24:4)	GP	PE-P	-	295.328820128	226.985323801	237.14036215299998	257.342892004	210.280569266	247.78850309700002	468.15852990300004	475.86967942300004	500.25929279300004	513.592952001	465.81265222800005	478.32947990199995	1.441078746987623	7.552069270767256e-8	1.0601258195347297e-5	0.5082201900967372	-0.9764744043173417	down
LIPID-P-0372	C27H54NO7P	LPC(19:1)	GP	LPC	LMGP01050130	758.6895551560001	529.081295853	975.663204285	484.704087851	466.708684277	533.335254284	393.877376492	480.296374115	175.98865377200002	361.397344235	259.108287802	232.004118994	1.0508867222372122	0.011841557372374094	0.025143942383209293	1.9699568688428708	0.9781640429873948	up
LIPID-N-0530	C49H87O13P	PI(20:2_20:2)	GP	PI	LMGP06010547	51.020599615	42.515461274	40.833311883	42.074313605	83.921928549	26.997147385	101.74645383200001	108.011350492	105.695809554	67.439325844	71.812783885	112.049396729	1.1637272640700567	0.001973153810644466	0.0058783279385107206	0.5070316120666671	-0.9798523966724361	down
LIPID-N-0509	C45H81O13P	PI(16:0_20:3)	GP	PI	LMGP06010875	206.73017409	111.48498734	147.252872499	113.93044539200001	225.504501883	120.82639389100001	375.775246669	231.294797673	354.029653361	287.18181818700003	272.694490158	312.775923385	1.23795736009938	4.908978026354278e-4	0.0020710736294772326	0.5048280305729453	-0.9861360767106061	down
LIPID-N-1379	C43H83O13P	PI(15:0_19:0)	GP	PI	LMGP06010839	31.264119924000003	31.650398948000003	20.326316756	28.682489322	60.895730466	35.775940066	84.393377657	56.440357327	76.347264377	68.837589378	59.002935949	71.949919372	1.228248590964213	7.570878207361526e-4	0.002810626680902841	0.5002620645935271	-0.9992440395142279	down
LIPID-N-1216	C50H87O10P	PG(22:0_22:6)	GP	PG	LMGP04010842	13.39163443	11.99880796	10.0276496	9.194386821	9.895556201	10.855496325999999	28.027090657	19.754125064	23.242816373	18.446322779000003	17.856151669000003	23.486836738	1.3189303281372373	4.683424148232857e-4	0.0020462960893817403	0.4996702148196942	-1.0009518728364462	down
LIPID-N-1135	C40H77O10P	PG(18:0_16:1)	GP	PG	LMGP04010211	145.118471959	137.939052133	156.28679105700002	153.40634533	169.366250359	139.705517936	316.475166215	296.035207548	304.773353763	329.129724214	303.263445461	259.500903468	1.43035358724747	1.4268006493994103e-6	4.652303425551963e-5	0.4984708680598021	-1.004418902668623	down
LIPID-N-1378	C42H81O13P	PI(16:0_17:0)	GP	PI	LMGP06010197	15.479303675999999	17.950972538	17.254784446	24.584990848	39.01132733	16.70802478	41.947004279	41.832264842	71.42163441699999	36.892645557	23.193588309000003	48.233942764	1.0085021698926113	0.018296213228938697	0.036067509349581375	0.49707372000179884	-1.0084682640375553	down
LIPID-N-0478	C43H81O13P	PI(16:0_18:1)	GP	PI	LMGP06010001	967.45647973	703.86708109	799.5017924	899.450884673	1208.39965144	650.385823366	2072.381759038	1781.744613654	1703.4470277679998	1688.6721144320002	1640.048713052	1661.264061934	1.3671933910934744	1.0755730332041152e-5	1.6291346209598332e-4	0.495760399609935	-1.0122850585738044	down
LIPID-N-1392	C43H81O13P	PI(15:0_19:1)	GP	PI	LMGP06010117	512.242746636	318.39356554	350.51604005800004	358.78096399699996	593.733372046	335.10445180700003	1093.618325854	769.1382027880001	892.770430216	704.509703792	772.4726482780001	765.327167843	1.275236246846134	2.3974441447088406e-4	0.001264249969855076	0.49396797005473186	-1.0175105974930485	down
LIPID-N-1044	C45H78NO8P	PC(15:0_22:6)	GP	PC	LMGP01011430	127.29690522799999	147.85932643	157.641878841	166.398413664	165.560267205	143.009364644	344.56467800900003	341.962164981	168.29235696	370.539836574	282.884141926	333.39851174	1.2460180316264742	0.003093883198074382	0.008593279493918088	0.49291138490590247	-1.0205997911807156	down
LIPID-N-0202	C36H72NO8P	PC(14:0_14:0)	GP	PC	LMGP01010477	1741.4216635129999	2163.564584828	1969.3942456870002	1868.8590603760001	1902.9915770710002	1651.9233539779998	4107.310835684	3818.024172115	3919.980509682	3829.0909091579997	3580.9347640009996	3677.694923316	1.450637002616154	4.689273296033316e-9	2.6635072321469233e-6	0.4926584700478215	-1.021340233915842	down
LIPID-N-0518	C49H89O13P	PI(18:1_22:2)	GP	PI	LMGP06010306	85.95087041	92.967141986	87.990366757	85.94752898	96.10107464200001	75.988474283	39.075631963	42.496269046	54.181929558	34.418794689	36.876834968000004	51.327331017	1.4017586900927181	1.4743215080974532e-6	4.652303425551963e-5	2.031705148657718	1.0226910460891594	up
LIPID-P-0433	C27H48NO7P	LPE(22:4)	GP	LPE	LMGP02050057	264.77756287299997	160.85016182	225.847963955	126.922513726	167.701132729	97.463477885	103.306982265	112.050709399	51.821731869	117.77681307700001	63.078796656	65.591287963	1.0501379472299734	0.01562659685058315	0.03153075314789069	2.031754935165653	1.0227263985949664	up
LIPID-P-0370	C26H52NO7P	LPC(0:0/18:1)	GP	LPC	LMGP01050079	687.4032882289999	369.412119069	600.75558412	412.74801707800003	424.842869581	424.30831292199997	288.38565442	262.834997356	181.119518314	262.981103171	171.768415509	259.500903468	1.2078668187965595	0.003471730425472503	0.00948049462340568	2.046466734663522	1.0331352159498124	up
LIPID-N-1259	C39H76NO10P	PS(18:0_15:1)	GP	PS	LMGP03010172	7077.707930653	5829.342134668001	6721.235407298001	8804.624771074	6803.194888029	8193.539835729	16728.864801873002	14829.427219228	18676.346930948	14520.429009447	14168.468171928	10139.439274564	1.3037308512567656	7.001406513168202e-4	0.002687538641185711	0.48762849846981227	-1.0361456510465108	down
LIPID-N-0861	C45H78NO7P	PE(O-18:2_22:5)	GP	PE-O	-	1160.947775676	1022.733040645	925.976652215	1101.827333724	1175.097298841	960.475435813	680.390396793	531.203363077	489.99756371	497.45914199	480.36929761	403.859021953	1.4022208384296295	2.62894654713701e-6	6.35421973946307e-5	2.0585415654005526	1.0416225793814735	up
LIPID-N-1362	C48H82NO10P	PS(20:1_22:6)	GP	PS	LMGP03010557	203.67504836400002	196.51590988799998	191.519073434	196.879804756	165.560267205	261.47586803	591.752381798	444.88281657699997	439.20200475	373.228804909	354.21170429800003	309.338825326	1.2496570087137244	0.0022478090325522134	0.0065140588290288634	0.48380879193371873	-1.047491108198864	down
LIPID-N-0322	C35H70NO8P	PE(16:0_14:0)	GP	PE	LMGP02010297	160.903288208	158.724388756	177.064803741	135.417327637	142.72436828	128.378043509	368.28471019	304.888596933	265.265696794	358.70837589999996	255.22651569999996	321.368668533	1.3662931486008638	1.460085606656666e-4	9.214762495344292e-4	0.4820364533849049	-1.0527858423553451	down
LIPID-N-0237	C45H86NO8P	PC(19:0_18:2)	GP	PC	LMGP01011739	52.955512575	53.852917614	72.723044393	44.023123855	52.332268369	57.109350238000005	32.771097093	27.390173409000003	23.601976891	29.148416752	19.505904812	27.496784473	1.3207799283350303	2.414984537487249e-4	0.001264249969855076	2.0823410150594386	1.058206351273378	up
LIPID-N-0788	C41H76NO7P	PE(O-16:0_20:4)	GP	PE-O	LMGP02020019	101.073742751	114.319351425	95.081992825	112.181513116	115.606738307	91.79974067100001	244.690858296	223.54808196099998	235.506682453	226.411133814	179.77457046900003	203.64806000599998	1.4117976134965187	1.450665143670313e-5	2.0599445040118445e-4	0.47965359789516837	-1.059935216166259	down
LIPID-P-0400	C26H54NO6P	LPC(O-18:1)	GP	LPC-O	LMGP01060034	35.032108319	33.776172011999996	35.141943190999996	35.8780964	29.163345919	32.802478029	112.98225855	79.680504462	50.795558961000005	73.677732381	49.007372786000005	54.821714044	1.110941295002027	0.014425453803526504	0.029473589066198038	0.47936069790110636	-1.060816465557224	down
LIPID-P-0546	C46H90NO7P	PC(O-18:1_20:1)	GP	PC-O	LMGP01020266	165.995164417	141.718204246	144.994392859	175.89261744700002	163.65727562799998	135.45771502600002	382.01736040099996	284.968470817	307.85187248799997	389.90040858699996	261.049173853	310.484524679	1.3544125698109306	2.968809064229091e-4	0.0014663335204192379	0.4791245549496082	-1.0615273419550548	down
LIPID-N-0544	C49H85O13P	PI(18:0_22:5)	GP	PI	-	143.590909097	130.380747907	147.252872499	146.910311163	216.94103978599998	99.115401239	94.505601903	58.76437204	71.319017126	64.535240042	58.905891646	74.585027884	1.2181645912626966	0.0033933791297966354	0.009329047164162177	2.092190212182185	1.0650140206561576	up
LIPID-N-0311	C48H84NO8P	PC(20:2_20:4)	GP	PC	LMGP01011858	220.987427475	196.043515874	251.594631846	200.877364244	226.45599767099998	183.59948134200002	526.210187611	509.069889615	399.18126132599997	476.48518897699995	339.169837403	427.345858691	1.3573429091015115	2.370556821740825e-4	0.0012591221134461417	0.4778997093451311	-1.0652202047385673	down
LIPID-N-1105	C47H78NO8P	PE(20:2_22:6)	GP	PE	LMGP02010901	509.18762091	491.28977472099996	434.079786721	569.652226959	580.412431007	466.31436392300003	1129.8225855	1134.340514904	1190.360573621	1043.319714012	1067.487328022	870.731508324	1.4082685010909404	7.095944740685339e-6	1.2401528039105453e-4	0.47403771092866975	-1.0769262610683055	down
LIPID-N-0762	C45H88NO7P	PE(O-20:1_20:1)	GP	PE-O	-	18.916320117	17.809254334000002	13.076597113	18.913453325	16.960412430999998	14.843711281	9.019854342999999	8.217052022999999	8.440272171	7.744228805	7.011450859	7.18926344	1.3860605273338422	1.1895421176367247e-4	8.026180891826297e-4	2.1107784604551947	1.0777751666647848	up
LIPID-N-1224	C50H77O10P	PG(22:5_22:6)	GP	PG	-	21.538636365	22.580433876999997	21.36521739	18.438743136	20.885332557999998	18.784728425	49.063013934	35.800893324	51.821731869	40.60342186	39.302942531999996	45.713404186999995	1.3866999455360607	1.5059994106956823e-4	9.269327819935222e-4	0.4711801134101168	-1.0856494447046554	down
LIPID-P-1390	C45H78NO7P	PE(P-18:1_22:5)	GP	PE-P	-	1677.7732108989999	1242.396257227	1285.074914903	1381.656497845	1422.4862038610001	1408.854631892	655.421941864	589.303730913	731.1481971589999	618.4627170690001	650.1968270680001	721.790592427	1.4209678672437664	2.093596042541648e-5	2.5359520824222805e-4	2.122429156778723	1.0857163997760906	up
LIPID-N-0178	C27H51O12P	LPI(18:1)	GP	LPI	LMGP06050005	23.829980659	15.872438875999999	21.726574132	24.859823061999997	21.5989544	17.699178792999998	14.856230682	9.766395165	10.056494501	10.43319714	6.5990125729999995	7.361118342999999	1.301951764810172	1.5518527073721567e-4	9.427297730346364e-4	2.1259817954912474	1.0881292433097776	up
LIPID-N-0771	C40H76NO7P	PE(O-17:2_18:1)	GP	PE-O	-	9.954617988999999	11.054019931	10.230912767000001	11.368059792	10.632965437000001	10.40711713	3.214688572	6.335706778	4.92562996	5.996399387	4.7794319000000005	4.582797412	1.4122217726714072	8.67998528537933e-6	1.4500681300280764e-4	2.133347784988553	1.0931191774824343	up
LIPID-N-0730	C39H80NO7P	PE(O-18:0_16:0)	GP	PE-O	LMGP02020094	32.842601549	30.233216906	30.941171062	29.232153752	24.501016555	22.607751044	53.682178096	71.380451913	42.842718921	86.58478039	43.184714633999995	66.16413763899999	1.199352440896983	0.005216972627219739	0.01291172310353295	0.46822336112013124	-1.0947311780978897	down
LIPID-P-0565	C46H82NO7P	PC(O-18:2_20:4)	GP	PC-O	LMGP01020064	1120.212766003	1129.02169383	1124.722860495	1294.209884057	1151.309904128	1047.791384523	3008.6988188440005	2606.216500096	2226.7952109979997	2495.362614957	2149.531301426	2216.928248167	1.394580548542198	1.1348725511893054e-4	7.813425564551824e-4	0.46704888109035003	-1.0983545453460164	down
LIPID-N-0333	C38H74NO8P	PE(15:0_18:1)	GP	PE	LMGP02010543	221.49661509599997	273.98852821	250.69123999	294.320317262	260.234098164	237.404984872	630.453486936	614.203888558	559.26423502	559.305413697	410.497399776	552.227088174	1.3899654640979302	1.0045078944108445e-4	7.222284607915945e-4	0.46246488500207067	-1.112584269056559	down
LIPID-N-0553	C49H83O13P	PI(18:1_22:5)	GP	PI	-	50.307736946000006	57.159675713	70.193547197	60.762904209	106.56752831600001	53.711107909	35.330363723000005	35.302890171	47.614422945	22.910010215	24.940385755	17.300060231	1.1246641849541787	0.00631622068591252	0.014794281854013656	2.1739725136844283	1.1203336999687876	up
LIPID-P-0661	C43H74NO7P	PE(P-16:0_22:6)	GP	PE-P	LMGP02030001	3538.853965327	2527.307975727	2642.421178272	2923.2153751859996	2759.337786753	2902.6653219890004	6304.534869363	6252.706252883	6901.012808275999	6829.97957111	5216.131261926	6158.134022687	1.4177905836730451	2.1980168533766578e-6	5.767405861702265e-5	0.4591782850470346	-1.1228736776030963	down
LIPID-N-0288	C45H80NO8P	PC(17:1_20:4)	GP	PC	LMGP01011543	50.613249518	30.658371519	32.296258846	20.387553386	49.47778100399999	31.244950295	58.613447943999994	118.967419856	88.76395656700001	82.282431054	60.167467579	60.149216036000006	1.1330832750741753	0.005314578579999045	0.01309622834463973	0.45779067964778525	-1.1272400041274442	down
LIPID-N-0828	C47H86NO7P	PE(O-18:1_24:4)	GP	PE-O	-	114.567214705	101.80091005	89.88748965399999	109.932885904	107.994771999	102.183258896	257.17508576	213.58801890400002	241.663719903	208.93283963599998	226.841057205	224.84349803799998	1.4364325801084452	9.771166396623e-7	3.8751121088268856e-5	0.4561881710268066	-1.1322990568787386	down
LIPID-N-0316	C48H82NO8P	PC(20:3_20:4)	GP	PC	LMGP01011889	60.084139267	70.859102123	84.918834447	83.948749236	77.07115887100001	73.156605676	144.817038583	217.46137676	139.559515528	187.15219612200002	140.714238694	158.679360399	1.3314396257513437	5.848099255864835e-4	0.00238972689016635	0.45532780208973395	-1.135022542597208	down
LIPID-N-1297	C44H84NO10P	PS(18:0_20:2)	GP	PS	LMGP03010569	1782.156673186	1322.703239633	1644.1731775920002	1848.871262938	1874.446703415	2048.3849589320002	3969.984333579	4127.892800576	4864.059585313	3936.649642561	4075.860706993	2257.027725524	1.2846837307303416	0.0012918332280904877	0.0042077870401213725	0.45286561050209045	-1.1428451060442941	down
LIPID-N-0309	C48H84NO8P	PC(16:0_24:6)	GP	PC	-	136.462282404	107.23344121299999	102.534975636	101.438071994	106.56752831600001	126.018153003	242.81822417599997	330.342091413	205.234581659	282.341675184	216.89401619400002	248.61675961400002	1.34087867984621	3.76664464464259e-4	0.001753650949309009	0.4457039374059774	-1.1658423889267289	down
LIPID-N-0729	C37H76NO7P	PE(O-16:0_16:0)	GP	PE-O	LMGP02020103	13.849903289	10.558006216	14.97372001	10.018883465	8.063926808	8.802391586	25.15571834	32.923541774	13.955951553	37.107763024	18.923638997	21.997427579	1.1222183311510794	0.009465585828227525	0.02092004961258068	0.4415903424598261	-1.179219474034121	down
LIPID-P-0384	C28H52NO7P	LPC(20:3)	GP	LPC	LMGP01050133	3202.7901355259996	2196.632165819	3758.11012021	2328.578401431	2878.27476032	2473.165249955	1485.623068226	1217.3410403839998	800.4148684689999	1382.129724233	1353.768020537	1191.52732718	1.301776445258337	7.02639944042391e-4	0.002687538641185711	2.2659123726269166	1.1800920703283264	up
LIPID-P-0415	C21H42NO7P	LPE(16:1)	GP	LPE	LMGP02050037	94.199709868	57.868266733999995	83.112050735	51.968273337	69.69706651	44.365941506999995	36.516365332	47.586967942	9.748642628999999	38.452247192	20.888786123	22.570277255	1.1502780189140962	0.003562040763181431	0.009700806737541316	2.2826798288881127	1.1907285198044957	up
LIPID-N-0908	C44H84NO8P	PC(16:0_20:2)	GP	PC	LMGP01011469	2031.658607432	1913.1957573260001	2321.717069456	1683.9719340820002	2131.350566319	2100.302550057	4850.122369797	4548.428796345	4304.7953502929995	5265.000000092	4172.905009540999	4720.281334599	1.4343846636408981	7.925699668761909e-7	3.7584280558618754e-5	0.4372407126913677	-1.193500354299967	down
LIPID-P-0419	C25H50NO7P	LPE(0:0/20:1)	GP	LPE	LMGP02050046	134.17093811	104.871471142	125.797315923	87.446613788	97.29044437799999	81.416222446	50.87322691600001	62.803730947	30.785187249	63.459652708	31.054176815	36.37595446	1.2828514647612854	3.207850698364609e-4	0.0015506886780179557	2.2915873800517272	1.196347297871873	up
LIPID-N-0416	C45H78NO8P	PE(18:1_22:5)	GP	PE	LMGP02011142	804.516441038	746.382542364	627.857339795	739.548505175	804.0139413119999	741.0056187839999	277.774061076	302.675249586	399.18126132599997	339.885597554	319.760976894	306.474576943	1.4346398807281218	4.807161881176056e-7	3.2696659614675224e-5	2.2938817603702146	1.1977910286144715	up
LIPID-P-1392	C47H82NO7P	PE(P-18:0_24:6)	GP	PE-P	-	131.370406195	111.957381355	122.18374850000001	121.675716899	105.853906475	134.277769773	294.003556779	287.73515499999996	266.804956156	306.542390199	274.150154697	244.32038704	1.4384124481317395	6.772873209874015e-7	3.7584280558618754e-5	0.4345947601969737	-1.202257314485544	down
LIPID-N-0386	C42H76NO8P	PE(17:0_20:4)	GP	PE	LMGP02010003	169.559477763	163.448328898	142.735913219	156.404514946	172.220737725	176.519809825	417.597408674	375.16237517300004	412.52150913400004	401.194075594	317.33486933	336.26276012299996	1.4204676941102485	2.386222188844727e-5	2.7660698025791937e-4	0.4340075666723433	-1.2042078994399474	down
LIPID-N-0401	C43H76NO8P	PE(16:0_22:5)	GP	PE	LMGP02011201	54.992263058	58.576857755	42.414247631	51.468578401	45.243624745	43.988359026000005	27.902248382	22.686810298	20.061680357	18.930337079	19.360338358	18.273904680999998	1.39070584893782	1.829142975135376e-5	2.361257295174758e-4	2.3321399701439915	1.221654378663904	up
LIPID-N-0325	C39H78NO8P	PE(16:0_18:0)	GP	PE	LMGP02011225	1211.866537767	1251.84413751	1187.960290403	1164.289200715	1217.914609325	1236.582624978	3189.7201170740004	2976.9521805759996	2570.563135276	2758.881511795	2382.43762754	3133.487730614	1.4249151707433676	5.468502031426012e-5	4.7062259906817795e-4	0.4273712274668696	-1.2264383122713611	down
LIPID-N-1198	C47H85O10P	PG(21:0_20:4)	GP	PG	LMGP04010643	37.934477758	34.39028423	40.562294326	37.976815131	43.768806273	43.185996253999996	101.74645383200001	96.280609558	90.30321593	97.34065373	79.576328089	92.22879792100001	1.4396680737508447	1.0574689733594493e-6	3.8751121088268856e-5	0.4265989007187196	-1.2290478468124766	down
LIPID-N-0373	C43H80NO8P	PE(20:1_18:2)	GP	PE	LMGP02010854	575.382011629	462.47373985699994	483.314642863	454.22269676	428.173104841	390.797867741	221.595037487	181.494482385	212.93087847099997	202.210418798	188.751168455	168.41780490000002	1.405831095741648	5.4440658209620055e-5	4.7062259906817795e-4	2.377373287187522	1.2493684482076564	up
LIPID-P-0659	C44H78NO7P	PE(P-17:0_22:5)	GP	PE-P	-	109.72993230600001	68.733329059	94.63029689700001	99.18944478200001	90.62997385799999	81.180233395	230.021891026	219.95139252400003	237.55902827	227.75561798200002	182.443288789	197.919563241	1.4188169850670096	1.0200676332947444e-6	3.8751121088268856e-5	0.41993816383738314	-1.2517511891221567	down
LIPID-N-1061	C39H74NO8P	PE(18:0_16:2)	GP	PE	-	93.18133462700001	66.607555996	67.302693259	85.44783404399999	110.37351147	88.25990491299999	225.9645171	174.854440346	227.81038564099998	202.748212465	182.443288789	210.808680963	1.4045580918689757	1.7073713497713888e-6	4.973266290616148e-5	0.41741018303646343	-1.2604622983258715	down
LIPID-N-0273	C45H82NO8P	PC(20:4_17:0)	GP	PC	LMGP01011904	90.126208901	49.128977471999995	68.657781042	61.462477119	69.934940457	74.57253998	160.422322913	231.294797673	162.648405965	133.910623087	160.12309920299998	143.212419132	1.3105497599503544	4.901696045334984e-4	0.0020710736294772326	0.4173840812271174	-1.260552516844436	down
LIPID-N-0357	C43H82NO8P	PE(20:0_18:2)	GP	PE	LMGP02010125	22.455174082	17.809254334000002	16.622410147	18.988407565	16.698751089	16.51923354	8.364432401	8.466053599	7.850222747999999	6.614862104	7.22980054	6.931481086000001	1.4144403243935315	3.4936152082299545e-5	3.5754476365308364e-4	2.3999292694054972	1.262991887424789	up
LIPID-N-0414	C44H76NO8P	PE(17:0_22:6)	GP	PE	LMGP02011210	39.716634430999996	39.539378985	43.904844193	40.974984746	58.041243101000006	45.734678	112.98225855	109.560693635	121.60148963299999	98.41624106399999	117.908827595	95.66589598	1.421798691715702	6.519034861625816e-7	3.7584280558618754e-5	0.40831779663083567	-1.292235645738418	down
LIPID-P-1315	C37H72NO7P	PE(P-14:0_18:1)	GP	PE-P	-	136.207688594	97.313166916	95.759536717	105.93532641700001	96.338948589	102.183258896	42.134267691	41.50026274	45.408151192	37.376659858000004	43.912546903	47.83294799	1.4030263100674347	1.1455445358687165e-4	7.839389112932903e-4	2.454780190168549	1.29559384622986	up
LIPID-P-0389	C28H48NO7P	LPC(20:5)	GP	LPC	LMGP01050050	218.950676991	170.53423911	189.26059379400002	169.896278216	186.01742665900002	109.498919464	97.37697422	43.381607985	48.948447726000005	99.491828398	52.403923376	81.344654067	1.2916582659297022	2.910301382224419e-4	0.0014500448992135703	2.4687657281291067	1.3037899393959727	up
LIPID-P-0380	C28H54NO7P	LPC(0:0/20:2)	GP	LPC	-	1084.569632539	590.4925176930001	885.324018703	634.61256863	547.110078408	726.84627575	360.169962339	336.982133452	218.574829467	312.458120537	241.640313343	331.67996271	1.25491706101986	0.002467173155456177	0.0070597196589375745	2.4806782625203163	1.3107346335915437	up
LIPID-P-0429	C25H46NO7P	LPE(0:0/20:3)	GP	LPE	LMGP02050049	139.77200194	94.951196845	122.18374850000001	79.201647345	91.10572175200001	69.852758968	38.076893765	72.210457168	16.649655437	55.661644536000004	27.41501547	30.361032855999998	1.1955986382042978	0.001675078305635735	0.005156880637404322	2.4839014973607303	1.3126079625733202	up
LIPID-N-1440	C46H79O13P	PI(15:1_22:4)	GP	PI	LMGP06010158	99.59709865	81.724164449	70.193547197	92.543502134	154.14231774299998	77.310012966	43.3202693	36.298896477	61.980843661	31.407150154	33.577328681	24.288826285	1.1914324229868312	0.004066812998670554	0.010694211959467011	2.4927551468683062	1.3177411797618868	up
LIPID-P-0568	C46H80NO7P	PC(O-16:1_22:6)	GP	PC-O	-	179.74323018099997	167.699875025	167.127493327	186.386211102	184.114435082	144.897277049	561.1660245109999	431.04939566300004	395.076569693	459.275791632	349.359489171	414.74316580699997	1.38253386521569	2.0246890141235264e-4	0.0011274738823746696	0.3945226128028259	-1.3418201015090983	down
LIPID-N-0738	C41H82NO7P	PE(O-18:0_18:1)	GP	PE-O	LMGP02020047	8.630730174	5.267193258	8.446713852	6.171232459	6.9221318620000005	7.433655093	21.316818395	22.327141354000002	16.033951692	19.387461696	17.201102627	14.006174590999999	1.3612492403437935	1.2683383372883916e-4	8.425920182219958e-4	0.3887786913616709	-1.3629789466980362	down
LIPID-P-0569	C48H84NO7P	PC(O-18:1_22:6)	GP	PC-O	-	419.57059963	407.676034215	370.842356814	425.740085412	391.540516982	336.048408009	1260.906973873	1079.00683125	887.639565674	1027.185904002	878.2509380539999	916.5594824460001	1.399671594907336	9.76830661800004e-5	7.068023132514678e-4	0.388693063037278	-1.3632967346016143	down
LIPID-N-0504	C49H91O13P	PI(18:0_22:2)	GP	PI	LMGP06010289	31.671470020999998	11.715371550999999	16.532070961	10.99328859	31.684809758000004	19.917475868	65.042825088	50.242984758	49.66676876100001	47.43340143100001	51.724613258000005	51.098191146000005	1.3266827125755138	7.150514082446242e-5	5.640961109485369e-4	0.3886772602669748	-1.3633553902453106	down
LIPID-N-0527	C48H85O13P	PI(19:1_20:3)	GP	PI	LMGP06010470	37.883558996	25.69823437	25.114293592	41.074923733	49.953528898	18.407145944	98.126027868	84.881870725	110.826674096	93.57609806100001	80.449726812	46.629963669	1.2471815623486218	9.493390169365011e-4	0.003338851774736425	0.38510281331401125	-1.376684432309859	down
LIPID-N-0176	C27H53O12P	LPI(18:0)	GP	LPI	LMGP06050004	218.69608318099998	177.620149322	202.35977570400001	175.14307504299998	179.119082192	178.40772223	131.396494059	63.91040462	64.392349995	77.173391217	51.190869594	46.114398961000006	1.3672331083931724	4.4862699555160116e-5	4.19129499386794e-4	2.605719604024277	1.381681846896083	up
LIPID-N-0560	C38H74NO10P	PS(16:0_16:0)	GP	PS	LMGP03010029	615.09864606	687.805684609	610.6928945340001	701.571690045	534.7406331569999	536.167122891	2254.651480014	1347.928533807	1407.909230179	1781.1726251589998	1428.492133499	1425.249995204	1.3324394086087021	7.83237276063904e-4	0.0028794742576329934	0.38215886779994446	-1.3877555871486764	down
LIPID-N-1389	C41H77O13P	PI(15:0_17:1)	GP	PI	LMGP06010111	17.210541587	18.423366552	26.288703004000002	19.687980476	53.854661631000006	24.259674398	73.656942038	76.803152912	82.299067245	58.189274771	68.125100388	59.347226488000004	1.3071529948396452	1.4903327373588115e-4	9.269327819935222e-4	0.3817327949535358	-1.3893649599859184	down
LIPID-N-0371	C42H78NO8P	PE(17:0_20:3)	GP	PE	LMGP02010554	49.747630563	51.490947543000004	26.288703004000002	51.968273337	57.565495206	39.221380204	136.702290732	104.027325269	125.706181266	132.835035753	117.423606082	108.268588864	1.402489167068911	1.2030714577978581e-6	4.1414823516920204e-5	0.38109864806782584	-1.3917636046310173	down
LIPID-N-0572	C44H84NO10P	PS(18:1_20:0)	GP	PS	LMGP03010957	5651.982592104	4714.492261263	5790.7417958040005	6665.930445296999	5547.220447162	6890.880276591999	16853.707076513998	16157.43562692	19394.667966753997	15380.898876673999	15138.911197403	10231.095222808	1.3555277447451617	3.484633909952609e-4	0.0016510353527434967	0.378515359329384	-1.4015762520640724	down
LIPID-P-0545	C44H86NO7P	PC(O-18:0_18:2)	GP	PC-O	LMGP01020203	702.6789168560001	807.7937642039999	700.12868826	859.4752897980001	813.528899198	811.802333955	2372.0032181760002	1892.4119809610002	1970.251983924	2414.693564904	1892.363899675	1901.8609260760002	1.4229851638535402	2.634075430020368e-5	2.905155037381688e-4	0.37733560511601166	-1.4060798566509958	down
LIPID-N-0475	C41H77O13P	PI(16:0_16:1)	GP	PI	LMGP06010881	63.852127662	47.239401415	47.518411616	42.374130566999995	51.380772581	40.590116698	134.829656612	135.014188115	161.109146602	98.738917264	110.63050490399999	139.775321073	1.3743038899655167	1.127019825872324e-4	7.806673915798537e-4	0.37553622777853674	-1.412976004417223	down
LIPID-P-0395	C26H56NO6P	LPC(O-18:0)	GP	LPC-O	LMGP01060014	4.027674081	4.237374307	3.731008365	4.05752288	3.591896602	3.860780867	15.792547742	11.398738833	7.850222747999999	11.616343208	8.054677111	8.363605277000001	1.257091547621625	0.003299004505876613	0.009140656387014225	0.37266483008487833	-1.4240494224701976	down
LIPID-P-0425	C25H48NO7P	LPE(0:0/20:2)	GP	LPE	LMGP02050047	61.61170213	36.846733104	46.976376503000004	30.73123856	29.972117339	27.610718916	18.320603804	17.457777193	5.59264235	23.716700715	12.421670725999999	9.452019663	1.170656273220031	0.004172544235798694	0.010846705381847406	2.6879609540356557	1.4265121813353243	up
LIPID-N-0561	C40H78NO10P	PS(18:0_16:0)	GP	PS	LMGP03010888	1619.216634495	1398.286281898	1761.6141188479999	1479.097010351	1370.153935491	1519.7694856589999	4419.416522286	4116.826063845	4586.992900073	4334.616956153	4153.496149031	3379.813091521	1.434665647955032	5.278234736543762e-6	1.0162838407989344e-4	0.36605491104474125	-1.44986801482109	down
LIPID-P-0382	C30H58NO7P	LPC(22:2)	GP	LPC	LMGP01050135	127.80609284799999	84.08613452	105.696847131	103.43685173700001	78.02265466	67.49286846300001	29.837303639	56.993694163	33.812397328	24.093156282	25.619695873	36.662379298000005	1.2961767814741403	4.3424053178426876e-4	0.0019449342159585969	2.736668959263221	1.452420929874967	up
LIPID-N-0845	C47H84NO7P	PE(O-20:1_22:5)	GP	PE-O	-	10.056455513	8.928246867999999	6.504421362	10.84338011	8.920273018	8.802391586	3.49558369	2.9880189169999998	3.232444661	3.119203269	3.3722895139999998	3.4370980589999998	1.398338338017597	1.824095603456954e-4	0.0010412927665965324	2.751650000082389	1.4602969761237472	up
LIPID-N-0796	C45H84NO7P	PE(O-18:0_22:4)	GP	PE-O	LMGP02020060	11.023911992999999	10.628865317999999	10.117988785	13.541732764	10.728115016	5.356951448	25.405402889	26.864503414	29.759014341	33.612104189	25.231518662	29.501758341	1.4084283845129457	1.1712864639669584e-6	4.1414823516920204e-5	0.3603686979923795	-1.4724543923163698	down
LIPID-P-0417	C23H46NO7P	LPE(0:0/18:1)	GP	LPE	LMGP02050040	1825.437620963	1136.107604042	1465.753286067	1026.873093335	1101.35637523	880.23915862	486.884871099	691.671045673	134.685194214	680.308988776	317.820090843	306.474576943	1.2337275263642786	0.0011612320567341908	0.0038705847080965526	2.8404156084555385	1.5061020397261817	up
LIPID-P-0391	C30H52NO7P	LPC(22:5/0:0)	GP	LPC	LMGP01050142	804.516441038	831.413464912	1178.926371845	834.490543002	903.9209991089999	646.6099985569999	367.66049881699996	304.33526009599996	273.988166514	272.661389177	284.825027977	280.696341499	1.3564449130428369	3.8066920424812735e-4	0.0017650621062280515	2.914457413010321	1.5432273206741942	up
LIPID-N-0361	C45H86NO8P	PE(20:1_20:1)	GP	PE	LMGP02011175	317.223887827	311.307655328	241.205625504	321.803538738	278.788266041	274.691254861	131.084388373	97.94062006700001	97.48642628799999	86.58478039	90.73642288200001	94.520196627	1.4307198463336093	1.9578301612830066e-6	5.295464436232132e-5	2.9163732956773023	1.5441753963979266	up
LIPID-N-0510	C46H83O13P	PI(15:1_22:2)	GP	PI	LMGP06010157	128.315280469	95.423590859	84.557477705	111.93166564799999	123.69445251	86.56078374799999	56.553550412	22.576142931	42.791410276	28.933299285	38.817721019000004	24.861675961	1.3616484628921097	4.501214694118738e-5	4.19129499386794e-4	2.9388527648319607	1.5552530824436028	up
LIPID-P-1330	C41H78NO7P	PE(P-16:0_20:2)	GP	PE-P	LMGP02030026	259.685686664	225.095747745	241.657321432	217.367297129	201.95498111700002	306.785765739	955.043401002	647.40409875	713.1901712639999	623.840653739	710.84951616	678.826866687	1.3921977648842268	8.649065089714748e-5	6.464038119681549e-4	0.3355266554173558	-1.5755007111418855	down
LIPID-N-0564	C38H72NO10P	PS(18:1_14:0)	GP	PS	LMGP03010882	260.704061906	171.19559073	200.55299199200002	165.299084805	143.104966596	118.560899005	706.607274467	489.1497635	402.259780051	464.653728302	500.748601145	611.803454533	1.3412357129946744	1.9602227547235582e-4	0.0011071111021202574	0.3336514404903028	-1.583586362402444	down
LIPID-N-0321	C50H84NO8P	PC(20:2_22:6)	GP	PC	LMGP01011865	15.733897485999998	9.542359086	20.913521462000002	15.190726052	16.223003195	18.548739375	47.003116401999996	40.006253281999996	43.766274538999994	59.695097039	45.756388651	56.081983332	1.3935546697703844	2.2008847048675518e-5	2.6317947628731985e-4	0.32894029744262415	-1.604102335849337	down
LIPID-P-0379	C26H50NO7P	LPC(18:2/0:0)	GP	LPC	LMGP01050034	246.95599614099999	198.877879959	291.79556943	150.907870651	194.58088875599998	171.32805071299998	63.045348694	76.360483442	32.427063902	105.94535240200001	60.652689091999996	65.304863124	1.3043653814564269	4.847985998141246e-4	0.0020710736294772326	3.1070969025083834	1.63556723617757	up
LIPID-P-0378	C26H50NO7P	LPC(0:0/18:2)	GP	LPC	-	261.213249527	189.429999676	318.445629176	150.907870651	155.569561426	149.145079959	81.77168989	52.068996318	40.328595295999996	93.57609806100001	61.137910605	64.732013448	1.2129449498013245	0.0039052188400007363	0.010381457663943067	3.111442515465738	1.6375835923867519	up
LIPID-N-0502	C47H87O13P	PI(18:0_20:2)	GP	PI	LMGP06010537	189.417794979	154.945236643	149.963048066	136.916412445	200.76561138099999	126.490131105	544.312317434	475.86967942300004	530.531393588	501.22369765900004	420.20183003	515.5647088759999	1.4379561320710665	1.3985415817447274e-7	1.5887432368620103e-5	0.32081436256053114	-1.6401893635339915	down
LIPID-P-0561	C48H88NO7P	PC(O-20:1_20:4)	GP	PC-O	LMGP01020274	338.100580284	276.35049828	310.766798402	386.763880409	306.857391803	268.555539547	1279.633315069	951.7393588460001	949.209940172	951.894790619	839.433217035	968.115953334	1.409022621225605	4.870618164729899e-5	4.426417788106532e-4	0.3177417920392333	-1.6540732371228701	down
LIPID-P-0554	C44H82NO7P	PC(O-16:0_20:4)	GP	PC-O	LMGP01020054	1160.947775676	1091.230172697	1038.900634193	1244.240390464	1151.309904128	1005.3133554210001	4307.058475109	4061.492380192	3386.37059737	3560.19407565	3115.1221117729997	3803.721852153	1.4341288318485363	1.8094379213802266e-5	2.361257295174758e-4	0.3009784305360674	-1.732267994193604	down
LIPID-N-0463	C46H79O10P	PG(18:1_22:5)	GP	PG	-	86.052707934	82.668952477	67.754389186	86.94691885200001	79.449898343	77.404408586	298.373036392	262.834997356	230.375817912	266.207865173	261.534395365	291.007635677	1.446444802812644	2.2338543830536944e-6	5.767405861702265e-5	0.29824704103219285	-1.745420270158335	down
LIPID-N-0324	C37H74NO8P	PE(18:0_14:0)	GP	PE	LMGP02011206	104.38346228700001	91.172044732	106.60023898700001	88.945698595	85.158873074	88.25990491299999	376.399458042	324.808723048	295.53779758900004	341.498978556	270.753604107	302.46462920700003	1.4350817626862604	1.299253202440594e-5	1.8682932126234364e-4	0.29533407987096083	-1.7595802500174853	down
LIPID-N-0301	C44H76NO8P	PC(22:5_14:1)	GP	PC	LMGP01012233	65.17601547699999	59.521645783000004	84.467138519	63.96095179899999	95.62532674799999	84.484080103	320.22043445400004	330.342091413	246.794584445	291.484167523	236.78809821599998	224.557073199	1.4034003574386036	4.716967736443232e-5	4.356484023251636e-4	0.2746569386962259	-1.86429735556623	down
LIPID-N-0736	C39H78NO7P	PE(O-16:0_18:1)	GP	PE-O	LMGP02020018	16.905029014	19.462633383	19.67135766	12.917114094	15.889979669	16.236046679	66.790616933	74.700472933	41.303459559000004	70.988764046	50.70564808100001	67.309836992	1.37409821699238	2.8707303388787026e-4	0.001436629808355157	0.2718732844077159	-1.8789937027969408	down
LIPID-P-0423	C23H44NO7P	LPE(0:0/18:2)	GP	LPE	LMGP02050041	402.258220519	269.26458806799997	359.09826268800003	208.87248321799999	240.252686605	176.519809825	88.638014995	106.79400945200001	23.294125018000003	117.23901941	59.924856823	53.275019917	1.2611414126822378	0.0015036662982186005	0.004667117253487241	3.6874330874416743	1.882616870299624	up
LIPID-N-0793	C43H80NO7P	PE(O-18:0_20:4)	GP	PE-O	LMGP02020092	18.02524178	13.817524914000002	12.624901185	14.591092129000002	15.104995642999999	15.056101426	59.612186141	56.440357327	57.978769318999994	56.468335036999996	51.918701863	46.973673475	1.4480490496941463	5.180808741761919e-7	3.2696659614675224e-5	0.2708622273864851	-1.8843688758093409	down
LIPID-P-0650	C45H84NO7P	PE(P-18:0_22:3)	GP	PE-P	-	37.425290137	73.221072194	60.075558412	67.958511286	56.851873365	43.657974355	101.12224245899999	254.811613226	226.014583052	268.896833508	219.80534527	199.06526259400002	1.3092435167786594	0.0010954681105979662	0.0037379485778362633	0.2671387237591152	-1.9043389743021901	down
LIPID-N-0474	C40H75O13P	PI(15:0_16:1)	GP	PI	LMGP06010173	5.89639265	10.203710706	6.134030701	6.615960952000001	10.276154516	7.164627575	30.836041836	25.89616395	43.407114021000005	15.273340142999999	28.628069251	32.652431562	1.285856062226557	0.0017675227857496365	0.005354415692297565	0.26198454371468477	-1.932446395200742	down
LIPID-N-0819	C45H82NO7P	PE(O-18:2_22:3)	GP	PE-O	-	470.998549342	439.32643316400004	379.424579444	522.1812080459999	504.29276792400003	431.85996254	1903.844688273	1648.9437728839998	1716.274189121	1696.739019437	1606.08320716	1941.9604034329998	1.4534712492240804	3.313298299033265e-7	3.136589056418158e-5	0.2613775861441529	-1.935792663566964	down
LIPID-N-1137	C42H81O10P	PG(16:0_20:1)	GP	PG	LMGP04010534	2.96856383	1.9887788	1.802266752	1.279219036	3.154208539	2.581720213	11.735173816	8.466053599	6.977975776	8.013125639	7.61797775	10.826858885999998	1.3638966425904437	1.4255032442695855e-4	9.097593738709264e-4	0.25681366735778877	-1.9612061116459416	down
LIPID-P-0394	C24H52NO6P	LPC(O-16:0)	GP	LPC-O	LMGP01060010	40.887765959	43.507488704	42.685265187	40.47528981	34.777171071	38.938193344	245.31506966900002	184.261166567	110.313587642	183.387640453	114.02705549299999	122.589830777	1.2720545742693588	0.0027492701767157755	0.00773062109096317	0.25135180129348356	-1.9922200668532304	down
LIPID-N-0586	C46H84NO10P	PS(18:0_22:3)	GP	PS	-	739.340425562	509.240747259	705.549039395	767.531421587	659.386581455	874.103443305	3208.44645827	2810.951129615	2801.4520396420003	3108.4473953559996	2571.674017508	2509.0815831970003	1.4440088232571135	7.515199966254895e-7	3.7584280558618754e-5	0.2501551143153044	-1.9991051469664904	down
LIPID-N-0914	C48H82NO8P	PC(18:2_22:5)	GP	PC	LMGP01010946	44.044729208999996	38.358393949	49.234856142	9.344295302	34.777171071	14.300936464000001	161.04653428700001	166.554387798	106.72198246299999	123.692543414	121.790599697	91.083098568	1.334861534705712	1.358875227372518e-4	8.9153081880922e-4	0.2465469686104957	-2.0200655804279326	down
LIPID-N-0374	C44H82NO8P	PE(17:0_22:3)	GP	PE	-	9.725483559	9.967513699	9.71146245	13.391824283	7.754690677	11.752254718	41.260371769	41.721597475	50.282472506000005	52.488661901	41.486439339	28.126919118000004	1.3846860087620838	1.7533509231246674e-4	0.0010069241936765787	0.2439757706305639	-2.0351902148319936	down
LIPID-P-0435	C27H46NO7P	LPE(0:0/22:5)	GP	LPE	LMGP02050058	69.758704065	41.806870253	76.788307745	45.971934105	46.861167585	27.374729866	14.075966465999999	19.117787702	3.899457052	11.723901941	11.135833717	15.065946493	1.243301727977813	0.002806922374167541	0.007873243992726733	4.1131200388818385	2.0402331766212876	up
LIPID-N-0180	C29H51O12P	LPI(20:3)	GP	LPI	LMGP06050021	7.510517407999999	5.645108469	4.69763765	7.870195241	4.18658147	4.4837919610000005	27.215615871999997	22.991145558000003	20.831310037999998	26.889683351	18.001718123	28.155561601	1.4051232592875476	3.0196559768311182e-5	3.236159612905802e-4	0.238705097362042	-2.06669872050613	down
LIPID-N-1436	C47H83O13P	PI(18:1_20:3)	GP	PI	LMGP06010303	399.20309479400004	357.129874701	284.568434583	387.76327028099996	616.569270971	286.018729289	1885.1183470770002	1637.877036154	1795.802589514	1656.404494411	1436.2556777020002	1592.5221007510002	1.438529038198454	4.489593545542943e-8	9.919542482293178e-6	0.2330325147975223	-2.101396828143387	down
LIPID-P-1367	C45H82NO7P	PE(P-18:1_22:3)	GP	PE-P	-	745.9598646339999	557.424936702	607.531023039	667.092739466	630.365959905	542.7748163069999	2840.161748079	2683.683657211	2642.395238857	2904.0858018890003	2498.890790597	2655.158250712	1.4602812014046216	3.833165911602601e-9	2.6635072321469233e-6	0.23120454423523995	-2.1127583411611512	down
LIPID-P-1402	C47H80NO7P	PE(P-20:2_22:5)	GP	PE-P	-	7.026789169	8.125177042999999	8.830655391	4.497254423	5.138077258	4.507390866000001	32.14688572	23.516815553	34.376792428	24.066266599000002	20.355042459	33.225281239	1.3811074772507566	1.5312137430465575e-4	9.351929097316609e-4	0.22736005207446222	-2.1369493047596553	down
LIPID-N-0525	C47H83O13P	PI(20:3_18:1)	GP	PI	LMGP06010569	304.494197304	331.620597937	238.49544993599997	430.73703477099997	255.95236711599998	367.19896268400004	1485.623068226	1549.343142307	1467.42725886	1365.995914222	1242.167072607	1374.83922367	1.4532835294979758	1.2880785983160192e-8	3.6581432192174943e-6	0.22727267914188126	-2.137503829277752	down
LIPID-N-0792	C43H80NO7P	PE(O-16:0_22:4)	GP	PE-O	LMGP02020037	12.042287235	9.235302977	11.202059012000001	10.543563147999999	11.370374672999999	11.775853623	55.866917902	55.88702049	42.586175694	54.854954036	46.09604371	36.948804136	1.412875257996204	7.48160495380861e-5	5.86145050174247e-4	0.22642163870333679	-2.1429162543932665	down
LIPID-P-1345	C43H80NO7P	PE(P-16:0_22:3)	GP	PE-P	-	995.46179888	696.781170878	799.5017924	841.9859670410001	670.8045309180001	741.0056187839999	3870.1105138659996	3375.3547028840003	3540.296533614	3979.673135923	3153.9398327920003	3523.025510653	1.451982250725859	3.796545418923651e-7	3.2696659614675224e-5	0.22131574954565209	-2.175821973242739	down
LIPID-N-1376	C41H79O13P	PI(16:0_16:0)	GP	PI	LMGP06010007	21.691392650999997	19.840548594	21.591065354	11.792800488	25.975835027	17.368794122	124.842274641	91.300578029	99.43615481399999	77.44228805	83.26401158600001	72.52276904899999	1.3846835118691827	1.5095296185633944e-4	9.269327819935222e-4	0.21548596198060113	-2.2143342081281734	down
LIPID-N-0262	C48H90NO8P	PC(18:0_22:3)	GP	PC	LMGP01010812	29.583800775	24.422770531999998	29.224726536	22.486272117	23.977693871	19.634289007	124.218063268	138.334209135	114.93136572899999	111.32328907200001	129.554143901	112.851386276	1.4500519315329932	4.924980348836039e-7	3.2696659614675224e-5	0.20422183912574055	-2.2917909411413793	down
LIPID-N-1012	C41H82NO8P	PC(15:0_18:0)	GP	PC	LMGP01010539	386.473404271	292.884288776	395.685632849	340.791946304	376.79233226	345.48797003199996	1897.602574541	2052.879663557	1457.165529777	1995.214504631	1591.5265617779999	1518.051642802	1.4256175014085837	3.5765016485851564e-5	3.5954919228254316e-4	0.20338907784091212	-2.297685887510216	down
LIPID-P-1376	C45H80NO7P	PE(P-16:0_24:5)	GP	PE-P	-	181.525386855	169.825648089	179.77497930799998	182.88834655	188.39616613	182.18354703900002	1079.885675643	1026.4398317789999	1039.0000696480001	1037.941777342	960.73859522	876.460005089	1.4586635560964674	1.0394178662779708e-6	3.8751121088268856e-5	0.18015118466378938	-2.4727199560121704	down
LIPID-P-1393	C47H82NO7P	PE(P-18:1_24:5)	GP	PE-P	-	138.499032888	143.84397731	162.610534048	153.656192798	172.45861167200002	175.103875522	917.59071861	843.8386757210001	941.51364336	941.1389172789999	846.711539727	827.767782584	1.462267148793612	8.398884133637823e-8	1.0601258195347297e-5	0.17790003252941936	-2.4908613204822463	down
LIPID-P-1348	C45H84NO7P	PE(P-16:0_24:3)	GP	PE-P	-	29.023694392	25.745473771	26.198363819	26.733679071999997	21.622741794	29.498631320999998	166.976542332	158.25433525	149.564701384	168.59831461	137.07507734799998	145.217393	1.457081030021043	7.940340963088469e-7	3.7584280558618754e-5	0.17157278140702906	-2.543107395451508	down
LIPID-N-1359	C45H84NO10P	PS(17:2_22:5)	GP	PS	-	78.720406193	28.438119651999997	64.32150013399999	55.666015863	43.578507115	108.554963261	493.12698483099996	348.602207019	511.03410833	339.885597554	416.32005792900003	261.219452497	1.3667813090654242	2.2051544908955047e-4	0.0011985911491183222	0.1600208282650569	-2.6436683967806673	down
LIPID-P-0562	C50H92NO7P	PC(O-22:1_20:4)	GP	PC-O	-	13.086121857	13.274271798	13.91223458	28.93233679	24.88161487	16.236046679	154.804420555	91.853914865	130.837045807	98.95403473100001	97.044302547	119.725582395	1.3946594631094187	1.0263175945658127e-4	7.28685492141727e-4	0.15914534755562804	-2.65158311294672	down
LIPID-N-0378	C47H88NO8P	PE(18:0_24:3)	GP	PE	-	1.8839941969999998	1.714790271	1.75709716	1.229249542	2.231257624	2.534522403	15.60528433	12.394745138	12.673235417	13.444841675	11.354183398	10.712288951	1.4362810839945694	9.189126370991469e-6	1.455548243346102e-4	0.14899224173120776	-2.746690885725573	down
LIPID-N-0847	C47H84NO7P	PE(O-18:1_24:5)	GP	PE-O	-	47.609042555	53.38052359899999	44.492048899	52.717815741	53.04589021100001	43.657974355	380.768937655	315.401996827	356.59508563199995	333.43207355	317.820090843	300.746080178	1.4555498233496293	1.77437428196356e-6	5.03922296077651e-5	0.14710123307507025	-2.765118754862717	down
LIPID-P-1349	C47H88NO7P	PE(P-18:0_24:3)	GP	PE-P	-	26.986943908	39.444900182	31.618714954	28.732458815999998	21.337293058	23.00893243	189.448151767	201.137940082	227.04075596	236.360316654	159.395266934	169.849929091	1.4307252767973813	2.381081908632329e-5	2.7660698025791937e-4	0.1446286030221665	-2.7895751943448226	down
LIPID-N-0776	C43H82NO7P	PE(O-18:0_20:3)	GP	PE-O	LMGP02020056	0.695041103	0.748744512	0.523967276	0.7895179990000001	0.794498983	0.599412188	5.742744632999999	5.505701524	5.977457191	5.86195097	4.488298993	4.03859022	1.4315750328101242	2.7956818453798134e-5	3.053744784953335e-4	0.13130525815999544	-2.9290034043271085	down
LIPID-N-1417	C44H79O13P	PI(15:0_20:3)	GP	PI	LMGP06010121	6.986054159	11.242977537	10.569684713	11.992678462	13.511240197000001	4.191165538	96.12855147299999	71.712454015	113.905192821	81.421961186	58.032492923	87.302290703	1.3955080961878554	1.7036173398854448e-4	9.975821124277656e-4	0.11503139047138457	-3.1199004885198414	down
LIPID-N-1103	C49H84NO8P	PE(22:2_22:5)	GP	PE	-	18.534429401	14.36077803	18.158176302	19.588041488	15.842404879000002	18.643134995	168.537070765	159.36100892299999	192.920506759	115.087844742	140.22901718100002	142.066719779	1.4243347679791292	5.744485945892393e-5	4.798335319510117e-4	0.1144921769319332	-3.1266790702514595	down
LIPID-N-0817	C45H82NO7P	PE(O-18:0_22:5)	GP	PE-O	-	3.2588007739999996	3.826391515	2.665005975	2.748322148	2.735550392	2.902665322	29.400355678	27.666841827	29.502471113000002	20.70505618	25.959350931	25.520453089	1.4455648820016316	8.522813160279662e-6	1.4450620522504022e-4	0.11424389755074256	-3.129810990509166	down
LIPID-N-0784	C45H86NO7P	PE(O-18:0_22:3)	GP	PE-O	-	4.6845261119999995	4.109827923	2.913438735	5.021934106000001	4.448242811	3.445440138	38.701105139	40.670257486	33.607162747	43.292390195	32.509841353	37.521653813	1.4497657857111734	3.3064974048921154e-6	7.66567561623968e-5	0.1088075453780809	-3.20014948956666	down
LIPID-N-1101	C47H80NO8P	PE(20:2_22:5)	GP	PE	-	67.21276596	67.55234402399999	52.848423565	94.94203782700001	88.489108334	57.581328338999995	686.632510525	730.4046242310001	728.5827648889999	650.73033709	630.787966558	624.4061474169999	1.4602513792678793	6.112394135215867e-8	9.919542482293178e-6	0.10579324103261681	-3.240680636057455	down
LIPID-P-1359	C43H78NO7P	PE(P-18:2_20:2)	GP	PE-P	-	12.475096712000001	9.069965072	10.050234396	10.318700427000001	7.683328492	11.941045959	107.052250505	105.96400419700001	113.905192821	107.55873340299999	89.03814758700001	95.952320819	1.457780510137356	9.43330067919157e-7	3.8751121088268856e-5	0.09934025304404541	-3.331477768095965	down
LIPID-N-0779	C43H82NO7P	PE(O-16:0_22:3)	GP	PE-O	-	4.964579304	4.369644631	5.713953488	4.647162904	5.542462968	3.6342313789999996	50.87322691600001	66.123751966	40.533829878	66.148621043	45.125600685	46.687248636999996	1.4063969888885275	1.2166939662444693e-4	8.130378503845394e-4	0.09151423532162166	-3.449860013257699	down
LIPID-N-0812	C43H78NO7P	PE(O-16:0_22:5)	GP	PE-O	LMGP02020006	0.8299758220000001	0.66371359	0.5555859910000001	0.36227882899999997	0.5066715070000001	0.476697882	12.10970064	11.343405149	8.542889462	14.493539325999999	8.297287868	9.222879792	1.4024039224552267	1.4880853109797517e-4	9.269327819935222e-4	0.0530376412067983	-4.236839575239125	down
LIPID-N-1339	C48H84NO10P	PS(20:0_22:5)	GP	PS	-	74.341392653	65.284852756	112.020590122	62.761683953	82.494684866	62.20671373	1535.559978082	1604.676825961	2247.318669164	1462.798774285	1494.4822592310002	776.7841613730001	1.3546961168301688	6.331840215398396e-4	0.0025327360861593586	0.05033205553984436	-4.3123786716819374	down
LIPID-P-0567	C50H90NO7P	PC(O-22:2_20:4)	GP	PC-O	LMGP01020244	12.729690523	13.179792995	8.808070594	9.893959731	13.511240197000001	8.873188301	396.99843335800006	455.396216471	322.218293204	358.70837589999996	385.26588111300003	397.55767551099996	1.4508165247929279	4.739508884671059e-6	9.869583629175105e-5	0.028925626824137428	-5.111507966612187	down
LIPID-P-0161	C59H90O4	CoenzymeQ10	PR	CoQ	LMPR02010001	911.445841429	883.3768064689999	851.44682411	1084.338010967	1018.100493733	1038.3518225	2375.124275042	2152.480294134	2075.434707024	1720.9397344529998	1681.292541635	1715.684781204	1.366418874496976	1.9686306569391903e-4	0.0011071111021202574	0.4937361452897652	-1.0181878295501359	down
LIPID-P-0760	C49H97N2O6P	SM(d18:1/26:1)	SP	SM	LMSP03010009	183.81673114900002	193.681545803	177.064803741	168.896888344	195.53238454400002	161.41651058899998	211.607655516	222.441408288	229.86273145799998	193.605720126	205.73392140099998	198.77883775599997	1.1269134517048602	0.003379999947680041	0.009329047164162177	0.8560879132313368	-0.2241691376647354	down
LIPID-P-0750	C39H77N2O6P	SM(d18:1/16:1)	SP	SM	LMSP03010041	26.630512574	21.824603454000002	24.210901736	24.485051861	22.40772582	19.634289007	19.288131432	18.868786126	20.933927329	18.930337079	19.020683299	17.070920361	1.131720941571978	0.006472156476439648	0.015128332833817778	1.2197851773437522	0.28662708969770495	up
LIPID-P-0762	C43H83N2O6P	SM(d18:2/20:1)	SP	SM	LMSP03010057	119.149903293	116.208927482	103.43836749100001	105.93532641700001	89.44060412200001	129.32199971100002	141.071770344	134.460851279	130.323959353	139.826353424	124.70192877299999	152.378013957	1.1392061263610773	0.004117888087668427	0.010763182431028665	0.8064232684275146	-0.31039082812210406	down
LIPID-P-0736	C37H75N2O6P	SM(d18:1/14:0)	SP	SM	LMSP03010028	18.789023212	17.856493735	17.299954039	17.439353264	16.698751089	17.132805071	24.593928104	21.80147136	24.217680636	21.995760981	21.737923771	19.075894228	1.2665855406432707	0.0014085321895353595	0.004420145213569526	0.7885945396044943	-0.3426443739328714	down
LIPID-P-0737	C38H77N2O6P	SM(d18:1/15:0)	SP	SM	LMSP03010038	1288.244680903	1365.2187009069999	1251.19772031	1464.1061622729999	1474.81847223	1179.945252841	1011.222424591	990.4729374039999	1205.753167245	1097.099080714	887.9553683089999	922.287979212	1.2161906203639465	8.704196577397689e-4	0.003116873335468479	1.312151313963672	0.3919340974846759	up
LIPID-P-0743	C44H89N2O6P	SM(d18:1/21:0)	SP	SM	LMSP03010067	428.22678918599996	419.013490555	361.35674232800005	467.71446003	457.193726391	404.957210775	617.345048099	619.737256923	631.096338601	570.061287038	577.413600157	534.4687482019999	1.3544587000133748	1.5991645663775873e-5	2.2154279846401696e-4	0.7150352071720003	-0.48391381528732774	down
LIPID-P-0765	C47H91N2O6P	SM(d18:2/24:1)	SP	SM	LMSP03010080	27.954400388000003	26.879219405	34.103042556999995	26.383892616999997	30.019692128000003	25.581213081999998	43.88205953600001	40.116920649	50.385089797	35.171705823	35.760825489	37.177944007	1.1983179151538403	0.002536857994314957	0.007204676703854478	0.7048466181572915	-0.5046187484381148	down
LIPID-P-0756	C45H89N2O6P	SM(d18:1/22:1)	SP	SM	LMSP03010072	952.180851102	1086.506232556	1025.349756355	999.389871859	1137.0374673000001	943.956202273	1916.3289157370002	1687.6773514420001	1570.04454969	1371.373850892	1358.620235664	1443.581184853	1.2878434324780135	0.0010990095290469295	0.0037379485778362633	0.6573241509039556	-0.6053231024604874	down
LIPID-P-0732	C41H85N2O6P	SM(d18:0/18:0)	SP	SM	LMSP03010020	389.528529996	256.9823437	313.025278041	259.341671747	291.633459186	221.82970753400002	389.50789687900004	569.936941635	404.312125868	432.38610828099996	417.775722467	426.773009014	1.1648416822381213	0.0018104745594466932	0.005469944413647457	0.6560178614882137	-0.608192999053665	down
LIPID-P-0095	C16H33NO2	SPH(d16:1)	SP	SPH	LMSP01040008	121.186653777	85.12540135100001	77.872377972	113.93044539200001	87.82306128200001	101.947269845	203.492907665	157.147661577	166.240011144	124.76813074799999	124.21670726100001	134.046824308	1.118217541749216	0.005938741487881968	0.014202969116281928	0.6460900095954514	-0.6301929278766115	down
LIPID-P-0741	C42H85N2O6P	SM(d18:1/19:0)	SP	SM	LMSP03010055	1497.011605476	1266.015957934	1535.7661548929998	1459.109212914	1246.459482981	1203.544157898	2234.676716071	2434.682080769	2119.047055627	2081.261491354	1940.886050949	1953.4173969639999	1.3637346303522568	1.889330662753588e-5	2.4115501493124448e-4	0.6430527541955419	-0.6369909979338916	down
LIPID-P-0763	C45H87N2O6P	SM(d18:2/22:1)	SP	SM	LMSP03010070	48.37282398600001	43.601967506	39.613732878	54.466748016000004	62.322974149	42.053248810999996	90.510649115	80.233841298	82.09383266399999	74.753319715	57.741360016	66.45056247699999	1.2005670218151943	0.0013691038958994703	0.004356588307399995	0.642855379572708	-0.6374338777700452	down
LIPID-P-0755	C44H87N2O6P	SM(d18:1/21:1)	SP	SM	LMSP03010064	483.219052244	446.88473739	388.91019393	497.696156186	446.72727271699995	362.007203572	736.5694203810001	691.671045673	677.274119474	666.864147101	625.935751431	744.704579488	1.3834564338718653	5.213431699226757e-6	1.0162838407989344e-4	0.6337032429174054	-0.6581206964790209	down
LIPID-P-0758	C47H93N2O6P	SM(d18:1/24:1)	SP	SM	LMSP03010007	145.62765958	178.09254333599998	119.24772496799999	132.918852957	149.3848388	119.410459588	244.690858296	266.155018375	253.464708349	211.890704805	221.74623132099998	199.351687432	1.3230864152141062	6.715336947033123e-5	5.410370760162856e-4	0.6045105257653541	-0.7261606349211982	down
LIPID-P-1280	C19H39NO2	SPH(d19:1)	SP	SPH	-	0.940978723	0.859757106	0.9304936109999999	0.9704075659999999	1.113250073	0.712686933	0.597994496	0.667324225	0.49153682299999996	0.47433401399999997	0.393029425	0.680545416	1.255812431454688	4.4132093811809306e-4	0.001958361662899038	1.67260758850846	0.742099013506746	up
LIPID-P-1279	C17H35NO2	SPH(d17:1)	SP	SPH	LMSP01040002	1.6294003869999998	1.436077803	1.318952109	1.379158023	1.817356956	1.302659559	0.795245289	0.899725696	0.561316581	0.805614913	0.9102755579999999	1.202984321	1.2664290529057012	4.018778351931122e-4	0.0018334667501179736	1.7165847605278166	0.7795410956138822	up
LIPID-P-0754	C43H85N2O6P	SM(d18:1/20:1)	SP	SM	LMSP03010059	42.415328822	42.657179478	28.456843458	39.675777913000005	38.821028172	35.587148825999996	78.650633024	65.293746712	73.37136294300001	61.846271707	46.435698769	71.03335989	1.2770614360925883	8.438114141315668e-4	0.0030527699568581525	0.5738665529192566	-0.8012128036738572	down
LIPID-P-2168	C44H83NO10	HexCer(t22:1/16:1(2OH))	SP	HexCer-AP	-	48.474661511	43.838164514	47.608750801999996	47.471018913	41.770665117	48.047370696	136.078079359	107.790015758	104.669636646	40.76475996	75.88864459199999	67.13798208899999	1.0223791375960847	0.027939172300097036	0.051717992829804584	0.5207504567552452	-0.9413358952191585	down
LIPID-P-2166	C44H83NO10	HexCer(t20:2/18:0(2OH))	SP	HexCer-AP	-	51.122437139	44.216079725	37.671440388	50.868944478	30.543014812	50.124074341000004	126.090697387	94.509931681	126.21926772	44.099080695	78.21770785300001	54.535289206	1.0035745415069688	0.02806915494797305	0.05184806507462989	0.505175002184087	-0.9851448435634168	down
LIPID-P-2048	C42H81NO3	Cer(d16:1/26:1)	SP	Cer-NS	-	12.526015474000001	9.093584772	10.547099917	19.862873702999998	11.108713330999999	10.430716035	35.580048273	20.418129268	13.442865099	30.65423902	25.231518662	20.966298160999997	1.067689501256504	0.011232691061821377	0.024076107634394498	0.502887723309443	-0.9916917606728397	down
LIPID-P-0759	C48H95N2O6P	SM(d18:1/25:1)	SP	SM	LMSP03010083	52.955512575	60.466433812	56.46199098899999	77.952410005	71.36218414	67.020890361	167.288648019	109.560693635	129.810872899	147.89325843	146.051675334	107.122889511	1.3291942803000465	3.43290391453591e-4	0.0016385625407196612	0.47815527478847125	-1.0644489038978617	down
LIPID-P-0332	C40H77NO11S	SHexCer(d18:1:/16:0)	SP	SHexCer	LMSP06020002	680.2746615359999	640.566283194	577.267395869	814.502745565	616.569270971	875.9913557089999	2184.739806215	1715.344193269	1795.802589514	715.265577132	1882.659469421	1157.156346589	1.137627257200793	0.00967676518203725	0.0212626793941863	0.4449461389342063	-1.1682973875621647	down
LIPID-P-0731	C40H83N2O6P	SM(d18:0/17:0)	SP	SM	LMSP03010046	936.905222475	793.62194378	808.535710959	889.456985954	870.61864651	736.285837773	2172.255578751	2169.08039923	2160.093971959	2027.482124652	1858.3983937839998	1959.145893729	1.4495617344995282	5.6983592065918696e-8	9.919542482293178e-6	0.40784369213066163	-1.2939117559142046	down
LIPID-P-2159	C44H85NO10	HexCer(t18:1/20:0(2OH))	SP	HexCer-AP	-	27.292456481	24.092094722	16.080375034	23.585600976	19.981411559	26.336378043000003	88.51317272	74.257803463	85.582820552	29.793769153000003	36.100480548	34.829260333	1.0330284635084028	0.024914048117843875	0.04701234844744081	0.39351832431176265	-1.3454972780156214	down
LIPID-P-0124	C42H81NO3	Cer(d18:1/24:1)	SP	Cer-NS	LMSP02010009	906.35396522	1211.690646307	1958.101847489	339.792556432	492.39907056699997	448.37919608	1760.276072436	1269.908039856	2770.6668523929998	3979.673135923	2450.368639323	1867.489945485	1.0385294271087437	0.012887347256547268	0.026961374739295944	0.3799526088645777	-1.3961086111200904	down
LIPID-P-0291	C38H73NO8	HexCer(d18:1/14:0)	SP	HexCer-NS	LMSP0501AA26	27.292456481	36.090902680999996	29.811931241999996	32.080414886999996	29.115771129000002	26.619564904	71.909150193	135.014188115	144.69038006899999	48.508988765	84.331498914	62.21147487100001	1.1249928425393148	0.012926946922083982	0.02699450680788126	0.33111835558627584	-1.5945811059607369	down
LIPID-P-2125	C37H71NO10	HexCer(t14:1/17:0(2OH))	SP	HexCer-AP	-	4.04294971	4.128723684	3.19800717	3.66776083	3.158966018	4.172286413999999	19.600237119000003	12.948081975	13.853334262	5.11979571	12.324626424000002	8.329234297000001	1.1612391205692127	0.009187069235416226	0.02038380986607975	0.3099216877906491	-1.6900243790944987	down
LIPID-P-2158	C48H95NO10	HexCer(t18:0/24:0(2OH))	SP	HexCer-AP	-	28.616344295	28.532598455	28.908539385999998	50.968883465	25.785535869	34.643192623000004	189.76025745400003	162.681029942	146.74272588600002	63.674770175	145.566453821	76.18900697800001	1.219798242572712	0.00439984281982519	0.011231958299598686	0.25165881901651443	-1.9904589390217264	down
LIPID-P-2267	C50H93NO8	HexCer(d20:2/24:1)	SP	HexCer-NS	-	6.721276596	4.32712917	2.25847964	8.185003051	2.407284345	4.521550209	28.963407717	26.338833419	27.706668524	13.122165475	24.552208545	18.445759584	1.332610647491864	3.502636619816749e-4	0.0016510353527434967	0.2042759897160447	-2.291408452995618	down
